# Supplementary material for: Microglia and complement mediate early corticostriatal synapse loss and cognitive dysfunction in Huntington’s disease
Source: Nat Med. 2023 Oct 9;29(11):2866–84. doi: 10.1038/s41591-023-02566-3 (PMC10667107; doi:10.1038/s41591-023-02566-3)
Supplement: Supplementary file 3 — Source data for graphs and statistical analysis associated with Supplementary Fig. 1. [file 41591_2023_2566_MOESM3_ESM.xlsx]

## Sheet: Sheet1
Extended data Figure 7
Panel A	WT Homer-GFP 7mo	zQ175 Homer-GFP 7mo
	105.618	64.6233
	100.493	65.9613
	93.8888	60.6662
		63.7692
		73.1353
Panel B	WT Homer-GFP 7mo	zQ175 Homer-GFP 7mo
	94.5907	74.2806
	117.912	65.7818
	87.4972	75.2175
		83.4486
		78.5969
Panel C	WT Homer-GFP 7mo	zQ175 Homer-GFP 7mo
	123.905	39.6602
	79.3271	87.9647
	96.7678	102.162
		95.6095
		76.6464
Panel D	WT Homer-GFP 7mo	zQ175 Homer-GFP 7mo
	8.4	7.5
	9.7	7.8
	8.2	14.5
		12.6
		9.7
