# Supplementary material for: Microglia and complement mediate early corticostriatal synapse loss and cognitive dysfunction in Huntington’s disease
Source: Nat Med. 2023 Oct 9;29(11):2866–84. doi: 10.1038/s41591-023-02566-3 (PMC10667107; doi:10.1038/s41591-023-02566-3)
Supplement: Supplementary file 4 — Source data for graphs and statistical analysis associated with Supplementary Fig. 2. [file 41591_2023_2566_MOESM4_ESM.xlsx]

## Sheet: Sheet1
Extended data figure 12
Panel A	Controls			HDGEC's
	Male	Female		Male	Female
	6007	1278		2993	5991
	2545	1543		2164	1072
	3373	1487		2331	3079
	3443	2769		2810	3045
	4648	2760		3332	1858
	2128	4484		4736	5408
	5124	2041		8692	1338
	2195	3152		2863	2535
	3639	1707		1168	1940
	1017	3754		3453	1067
	2317	2477		2360	1864
	4717	2802		4169	1441
	3430	2698		1108	1012
	3522	1250		3012	1102
	1590	2208		2955	1690
	1589			1681	1704
	2678			2091	1105
				2769	3102
				2671	2621
				2279	3947
				3117	1665
				3224	4670
				7454	4321
				5029	956
				1251	4718
				2393	2964
				2681	2360
				3539	1262
				2171	1783
				6518	3298
				4086	3143
				5351
				1823
Panel B	Controls			HDGEC's
	Male Control	Female Control		Male HD	Female HD
	498	412		434	847
	332	252		315	144
	437	353		512	432
	451	308		355	405
	411	229		213	348
	811	410		348	154
	329	254		721	337
	423	294		276	244
	303	750		213	284
	294	389		431	201
	287	275		351	117
	258	113		341	380
	271	317		133	421
	87	78		175	63
	119	355		283	91
	237			385	119
	1006			385	111
				360	154
				257	381
				302	388
				268	488
				965	251
				545	449
				403	340
				278	508
				350	327
				253	191
				272	219
				474	111
				312	137
				372	259
				235
				272
Panel C	Controls			HDGEC's
	Male	Female		Male	Female
	362	175		180	200
	277	151		187	273
	181	64		250	127
	193	145		282	183
	358	201		118	190
	552	388		121	239
	387	283		805	332
	195	396		287	310
	115	194		168	259
	219	194		167	99
	181	238		224	125
	170	121		216	185
	134	124		110	58
	96	112		204	106
	179	94		162	107
	90			252	162
				271	121
				327	239
				244	155
				241	392
				401	239
				688	346
				634	374
				268	126
				144	199
				201	114
				137	210
				158	180
				197	137
				224	194
				268	159
				153
Panel D	Controls			HDGEC's
	Male	Female		Male	Female
	227	252		341	255
	332	315		224	195
	163	210		172	415
	227	112		187	184
	146	167		325	165
	87	132		137	136
	144	128		159	142
	140	213		316	208
	131	169		164	188
	326	232		180	141
	189	126		162	142
	317	261		245	147
	228	173		133	417
	216	123		132	155
	101	163		79	262
	122			306	115
	215			130	141
				114	338
				99	129
				271	191
				305	240
				276	112
				208	217
				160	186
				197	203
				356	434
				223	157
				122	232
				94	117
				50	131
				111	168
				141
				111
Panel E	Controls			HDGEC's
	Male	Female		Male	Female
	24	50		19	34
	39	49		32	41
	46	21		23	46
	19	51		47	49
	101	30		49	33
	81	65		47	56
	36	69		41	68
	32	53		66	36
	71	37		49	39
	16	34		32	54
	38	34		35	38
	43	62		32	29
	39	49		38	34
	51	23		28	20
	20	33		25	54
	28			47	24
	32			38	41
				11	47
				41	57
				39	57
				61	40
				66	49
				34	60
				48	24
				40	27
				31	76
				33	112
				61	21
				48	29
				35	24
				19	35
				15
				31
Panel F	Controls			HDGEC's
	Male	Female		Male	Female
	35	62		50	67
	30	36		67	56
	97	34		41	55
	36	57		90	63
	77	41		55	59
	49	62		84	69
	42	71		56	44
	44	65		55	36
	38	45		44	48
	43	41		45	59
	77	36		62	47
	44	77		54	64
	33	51		41	46
	36	41		45	44
	31	70		54	60
	61			83	39
	80			31	43
				77	58
				60	16
				47	92
				61	37
				84	57
				43	46
				81	51
				47	46
				46	62
				56	71
				95	84
				51	48
				51	58
				44	51
				25
				69
Panel G	Controls			HDGEC's
	Plasma C3 concentration (ug/ml)	CSF C3 concentration (ng/ml)		Plasma C3 concentration (ug/ml)	CSF C3 concentration (ng/ml)
	252	1278		341	2993
	315	1543		255	5991
	210	6007		195	2164
	227	1487		224	1072
	332	2545		172	3079
	163	3373		415	2331
	112	3443		184	3045
	227	4648		187	2810
	167	2779		325	3332
	146	2760		165	4736
	87	2128		136	1858
	132	5214		137	5408
	128	4484		159	1338
	144	2041		142	2535
	213	2195		208	8692
	140	3152		188	2863
	169	1707		316	1940
	131	3639		164	1168
	326	1017		141	1067
	232	3754		142	1864
	189	2317		147	1441
	126	2477		180	3453
	317	4717		162	2360
	261	2802		417	1012
	228	3430		155	1102
	173	2698		245	4169
	216	3522		262	1690
	101	1590		115	1704
	123	1250		141	1105
	122	1589		133	1108
	163	2208		132	3012
	215	2678		79
				306	1681
				338	3102
				130	2621
				129	2091
				114	2769
				129	3947
				111	2671
				141	2279
				191	3117
				240	1665
				112	4670
				99	3224
				271	7454
				217	5029
				305	4321
				276	1251
				208	2393
				186	956
				203	4718
				160	2681
				197	3539
				434	2964
				157	2360
				356	2171
				223	6518
				232	1262
				117	1783
				122	4086
				94	5351
				131	3298
				168	3143
				50	1823
Panel H	Controls			HDGEC's
	Plasma iC3b concentration (ug/ml)	CSF iC3b concentration (ng/ml)		Plasma iC3b concentration (ug/ml)	CSF iC3b concentration (ng/ml)
	50	412		38	283
	49	252		47	381
	21	1006		57	388
	24	353		11	385
	39	498		47	385
	46	332		57	488
	51	437		39	360
	19	451		49	257
	30	308		41	302
	101	229		40	251
	81	411		24	449
	65	811		61	268
	69	410		34	965
	36	254		66	545
	53	329		60	340
	32	294		48	403
	37	750		40	278
	71	423		27	508
	16	303		76	327
	34	389		31	350
	38	294		33	253
	34	275		112	191
	43	287		21	219
	62	113		61	272
	39	258		48	474
	49	317		29	111
	51	271		24	137
	20	87		35	312
	23	78		19	372
	28	119		35	259
	33	355		31	272
	32	237		15	235
				34	144
				23	512
				49	213
				33	337
				39	244
				36	284
				41	276
				68	201
				49	213
				54	117
				34	63
				41	154
				38	133
				32	434
				41	847
				19	315
				46	432
				56	405
				47	335
				47	348
				49	154
				66	721
				38	380
				29	421
				32	431
				35	351
				20	91
				32	341
				54	119
				24	111
				28	175
				25
Panel I	Controls			HDGEC's
	C1q plasma concentration (ug/ml)	C1q CSF concentration (ng/ml)		C1q plasma concentration (ug/ml)	C1q CSF concentration (ng/ml)
	62	175		50	180
	36	151		67	200
	34	362		56	187
	35	64		67	273
	30	227		41	127
	97	181		55	250
	57	193		63	183
	36	358		90	282
	41	145		55	118
	77	201		59	121
	49	552		69	190
	62	509		84	239
	71	388		56	332
	42	283		44	310
	65	387		36	805
	44	396		48	287
	45	194		55	259
	38	195		44	168
	43	115		59	99
	41	194		47	125
	77	219		64	185
	36	238		45	167
	44	181		62	224
	77	121		46	58
	33	170		44	106
	51	124		54	216
	36	134		60	107
	31	96		39	162
	41	112		43	121
	61	179		41	110
	70	94		45	204
	80	90		54
				83	252
				58	239
				31	155
				16	271
				77	327
				60	392
				92	244
				47	241
				37	180
				57	239
				46	346
				61	401
				84	688
				51	634
				43	374
				81	268
				47	144
				46	126
				62	199
				46	201
				56	137
				71	114
				84	210
				95	158
				51	197
				48	180
				58	137
				51	224
				44	268
				51	194
				69	159
				25	153
Panel J	Early premanifest HD	Late premanifest HD	Early manifest HD
	11153	41298	4462
	0	7041	10678
	16802	27843	10514
	45046	25526	30844
	10456	46784	29394
	26479	27742	14566
	51555	65367	14927
	23855	30009	8564
	39791	19637	25201
	5524	79742	15384
	2865	18370	52332
	14577	0	23059
	7956	55254	81915
		16959	31477
		18202	31157
		22735	14912
		41473	6276
		8597	6450
			10867
			18332
			23696
			30922
			14088
			5427
			101088
			4989
			0
			33426
			43430
			24100
			23670
			30309
Panel K	HDGEC's			Premanifest HD
	CAP score	Albumin Concentration (ng/ml)		CAP score	Albumin Concentration (ng/ml)
	78.4689	41473		78.4689	41473
	80.622	41298		80.622	41298
	61.55	8597		61.55	8597
	46.3158	0		46.3158	0
	112.632	7041		112.632	7041
	82.13	11153		82.14	11153
	101.802	27843		101.802	27843
	100	25526		100	25526
	63.9234	16802		63.9234	16802
	70.1116	46784		70.1116	46784
	66.4274	27742		66.4274	27742
	74.9601	45046		74.9601	45046
	83.8915	10456		83.8915	10456
	61.4035	26479		61.4035	26479
	130.144	65367		130.144	65367
	44.386	51555		44.386	51555
	55.6938	23855		55.6938	23855
	41.3078	39791		41.3078	39791
	64.2743	5524		64.2743	5524
	106.667	30009		106.667	30009
	90.1435	19637		90.1435	19637
	94.0351	79742		94.0351	79742
	65.5502	18370		65.5502	18370
	64.689	2865		64.689	2865
	97.3525	0		97.3525	0
	102.041	55254		102.041	55254
	88.7719	16959		88.7719	16959
	66.7624	18202		66.7624	18202
	61.0526	14577		61.0526	14577
	70.8134	7956		70.8134	7956
	97.0335	22735		97.0335	22735
	83.1579	13992		83.1579	13992
	112.791	4462
	104.705	10678
	86.555	10514
	121.053	30844
	74.6411	29394
	108.437	14566
	115.694	14927
	132.488	8564
	94.4498	25201
	130.622	15384
	112.153	52332
	113.652	23059
	117.895	81915
	101.053	31477
	102.265	31157
	87.7033	14912
	95.1675	6276
	132.536	6450
	110.877	10867
	153.349	18332
	106.858	23696
	106.061	30922
	88.0383	14088
	110.622	5427
	111.404	101088
	122.807	4989
	97.8469	0
	98.0702	33426
	58.7241	43430
	103.333	24100
	105.263	23670
	132.632	30309
