# Supplementary material for: Microglia and complement mediate early corticostriatal synapse loss and cognitive dysfunction in Huntington’s disease
Source: Nat Med. 2023 Oct 9;29(11):2866–84. doi: 10.1038/s41591-023-02566-3 (PMC10667107; doi:10.1038/s41591-023-02566-3)
Supplement: Supplementary file 5 — Source data for graphs and statistical analysis associated with Supplementary Fig. 3. [file 41591_2023_2566_MOESM5_ESM.xlsx]

## Sheet: Sheet1
Extended data figure 13
Panel A	CAP score	C3 conc ng/ml
	108.453	7040
	80.7018	3258
	105.263	4683
	135.247	2279
	109.091	6531
	69.2185	6301
	72.5678	2447
	99.5215	1245
	49.4418	6021
	91.866	4600
Panel B	CAP score	iC3b conc ng/ml
	108.453	289.15
	80.7018	352.62
	105.263	811.19
	135.247	382.6
	109.091	415.93
	69.2185	408.15
	72.5678	97.365
	99.5215	757.94
	49.4418	213
	91.866	274
Panel C	CAP score	C1q (ng/ml)
	108.453	247
	80.7018	129.51
	105.263	86.94
	135.247	65.95
	109.091	130.1
	69.2185	196.33
	72.5678	59.29
	99.5215	121.29
	49.4418	143.65
	91.866	222.38
Panel D	Age (y)	C3 conc ng/ml
	59	2501
	21	2016
	20	2128
	51	5155
	63	6360
	57	4939
	60	11220
Panel E	Age (y)	iC3b conc ng/ml
	59	827.7
	21	622.49
	20	814.77
	51	492.06
	63	809.04
	57	756.14
	60	441.24
Panel F	Age (y)	C1q (ng/ml)
	59	46.15
	21	109.82
	20	109.34
	51	126.19
	63	136.95
	57	115.67
	60	256.44
Panel G	1st collection	2nd collection
	7040	3634
	3258	6071
	2279	4981
Panel H	1st collection	2nd collection
	289	381
	352	370
	382	546
Panel I	1st collection	2nd collection
	247	165
	130	205
	66	221
Panel J	CAP score	Albumin Concentration (ng/ml)
	108.453	28436.1
	80.7018	51349.5
	105.263	19077.6
	135.247	21125.4
	109.091	24589.2
	69.2185	19573.1
	99.5215	7838.57
	49.4418	40740.7
	91.866	21022.9
	114.833	16293.4
	84.2105	79344.9
	137.799	120328
