# Supplementary material for: Microglia and complement mediate early corticostriatal synapse loss and cognitive dysfunction in Huntington’s disease
Source: Nat Med. 2023 Oct 9;29(11):2866–84. doi: 10.1038/s41591-023-02566-3 (PMC10667107; doi:10.1038/s41591-023-02566-3)
Supplement: Supplementary file 6 — Source data for graphs and statistical analysis associated with Fig. 1. [file 41591_2023_2566_MOESM6_ESM.xlsx]

## Sheet: Sheet1
Figure 1
Panel B	Control	HD2	HD4
	118	82	41
	81	36	30
	117	39	58
	113	89	50
	65
	104
Panel C	Control	HD2	HD4
	79	140	22
	116	37	53
	97	64	81
	181	84	92
	57
	69
Panel D	Control GP	HD GP
	243.697	751
	147.176	574
	108.965	332
	42.7678	493
	81.8568	229
		325
Panel E	Control GP	HD GP
	13	277
	7	337
	71	115
	136	207
	153	115
		312
Panel F	Control GP	HD GP
	11.5077	12.5239
	19.9299	20.8065
	16.5284	16.51
	10.6408	21.5837
	10.4245	19.0096
		15.2945
Panel H	Caudate C3				Cerebellum C3				Caudate C1q				Cerebellum C1q
	Control	HD2	HD4		Control	HD2	HD4		Control	HD2	HD4		Control	HD2	HD4
	1.411	2.6	2.23		0.99	1.35	2.02		0.69	1.5	0.4		0.1	0.08	2.62
	1.66	3.7	2.33		1.24	0.86	1.29		0.63	2	2.1		1.4	0.906	1.54
	0.68	2.8	5.4		0.3	1.35	1.43		1.5	1.3	3.3		0.9	1.99	0.05
	0.3	1.7	1.5		1.47	0.52	1.29		0.69	2.36	1.6		1.54	0.906	0.14
	0.81								0.69
	1.14								1.8
Panel J	Caudate
		Control						HD2				HD4
	0	0	34.6	9	0	0	26.9	0	0	0	0	6.25	0	2	0
	1	62.5	50	36.3	16	18	71.64	23	0	40	0	12.5	7.69	22	9
	2	31.25	11.5	31.8	29	42	1.49	53.8	10	35	0	56.25	7.69	40	35
	3	0	3.8	18.18	45	24	0	23	50	20	41.2	12.5	46.1	20	35
	4	6.25	0	4.54	12	9	0	0	40	5	41.2	12.5	23	13	19
	5	0	0	0	3	6	0	0	0	0	17.64	0	15.38	2	2
	Cerebellum
		Control						HD2				HD4
	0	23	25	28	17	0	0	25	43	13	0	12.5	0	2	0
	1	38	75	43	67	15	7	62.5	57	33.3	9.5	62.5	80	28	57.69
	2	38	0	29	17	40	32	0	0	30	24	18.75	20	48	42.3
	3	0	0	0	0	37.5	46	12.5	0	16.6	48	0	0	16	0
	4	0	0	0	0	5	14	0	0	7	14	0	0	6	0
	5	0	0	0	0	2.5	0	0	0	0	5	6.25	0	0	0
