# Supplementary material for: Microglia and complement mediate early corticostriatal synapse loss and cognitive dysfunction in Huntington’s disease
Source: Nat Med. 2023 Oct 9;29(11):2866–84. doi: 10.1038/s41591-023-02566-3 (PMC10667107; doi:10.1038/s41591-023-02566-3)
Supplement: Supplementary file 7 — Source data for graphs and statistical analysis associated with Fig. 2. [file 41591_2023_2566_MOESM7_ESM.xlsx]

## Sheet: Sheet1
Figure 2
Panel B	WT 7mo	zQ175 7mo
	94.4	62.8
	94.9	60.39
	110.6	71.08
Panel C	WT 1mo	zQ175 1mo		WT 3mo	zQ175 3mo		WT 7mo	zQ175 7mo
	124	136		105	54		109	47
	126	60		107	72		94	38
	50	129		88	69		93	51
	96	118		109	76.7		104	45
	102	100		103	57.3		111.34	62
	98	112		88	62.9		88.59	65.6
	105	100
Panel D	WT 7mo	zQ175 7mo
	102	92
	75	180
	123	96
	96.95	110.56
	103.05	84.73
Panel E	WT 3mo	zQ175 3mo
	102	36
	93	55
	105	74
	109.26	72.28
	75.85	62.86
	114.81	72.84
Panel F	WT 3mo	zQ175 3mo
	157	217
	95	193
	46	72
	98.38	41
	101.61	112.9
		87.2
