# Supplementary material for: Microglia and complement mediate early corticostriatal synapse loss and cognitive dysfunction in Huntington’s disease
Source: Nat Med. 2023 Oct 9;29(11):2866–84. doi: 10.1038/s41591-023-02566-3 (PMC10667107; doi:10.1038/s41591-023-02566-3)
Supplement: Supplementary file 8 — Source data for graphs and statistical analysis associated with Fig. 3. [file 41591_2023_2566_MOESM8_ESM.xlsx]

## Sheet: Sheet1
Figure 3
Panel A		WT 7mo						zQ175 7mo
	Striatum	3540	3280	1823	1741			4491	3044	6577	6442
	Motor Cortex	1368	1823	1289				5533	5368	3075
	Hippocampus (DG)	2745	1433	1443				3121	2764	1837	1901
Panel C		WT						zQ175
	3mo	2589	309	344	503	93		6507	2092	4273	3452	3286
	7mo	3540	3280	1823	1741			4491	3044	6577	6442
	12mo	1548	1134	3619				2382	3044	1823
Panel E		WT 7mo						zQ175 7mo
	Striatum	1054	1983	1499	1295	1058		3111	3492	3941	3258	2746
	Motor Cortex	2033	1827	1079	925			4319	4568	2582
	Hippocampus (DG)	1524	1221	1047	988			1237	1597	1742	1986
Panel F		WT						zQ175
	3mo	867	1671	1982	802	613		3667	4011	3912	1712	1138
	7mo	1054	1983	1499	1295	1058		3111	3492	3941	3258	2746
	12mo	4326	1787	728	1344			6733	6882	4039	3000
Panel G	C3 colocalization with cortico-striatal markers					C3 colocalization with thalamo-striatal markers
	WT 3mo	zQ175 3mo				WT 3mo	zQ175 3mo
	0.65	5.7				1.5	0.37
	0.8	4.56				0.43	1.31
	0.758	4.32				0.99	0.88
	1.79	2.81				1.04	1.72
Panel H	WT 3mo	zQ175 3mo
	100	127
	100	122
	80	121
	119
