# Supplementary material for: Microglia and complement mediate early corticostriatal synapse loss and cognitive dysfunction in Huntington’s disease
Source: Nat Med. 2023 Oct 9;29(11):2866–84. doi: 10.1038/s41591-023-02566-3 (PMC10667107; doi:10.1038/s41591-023-02566-3)
Supplement: Supplementary file 9 — Source data for graphs and statistical analysis associated with Fig. 4. [file 41591_2023_2566_MOESM9_ESM.xlsx]

## Sheet: Sheet1
Figure 4
Panel B	WT 4mo	zQ175 4mo
	103	119
	86	120
	83.38	127.7
	102	128.8
		185.2
		98.46
Panel C	WT 4mo	zQ175 4mo
	125	186
	79	103
	85.4	144
	94	190
	116	121
Panel E	WT	BACHD	BR	BE	BER
	73.5	21.2	53	73.8	78
	88	42.5	68	123	57
	109	38.4	99	123	90
	129	56	107		112
Panel F	WT	BACHD	BR	BE	BER
	1.4	2.1	1.9	1.1	1.4
	0.44	2.7	0.3	1.5	1.03
	1.1	2.9	0.33	1.3	0.29
	1.65		0.73
	0.4
Panel G	WT	BACHD	BR	BE	BER
	92.437	331.933	63.0252	193.277	101.26
	126.05	332.353	197.479	163.445	309.664
	134.454	208.823	254.622	109.244	128.151
	68.4874	237.815	84.0336
	79.8319
