# Supplementary material for: Microglia and complement mediate early corticostriatal synapse loss and cognitive dysfunction in Huntington’s disease
Source: Nat Med. 2023 Oct 9;29(11):2866–84. doi: 10.1038/s41591-023-02566-3 (PMC10667107; doi:10.1038/s41591-023-02566-3)
Supplement: Supplementary file 10 — Source data for graphs and statistical analysis associated with Fig. 5. [file 41591_2023_2566_MOESM10_ESM.xlsx]

## Sheet: Sheet1
Figure 5
Panel B	zQ175 Control IgG	zQ175 C1q Blk Ab
	2706	1218
	1717	935
	1852	950
	3000	800
	2221	1204
Panel C	zQ175 Control IgG	zQ175 C1q Blk Ab
	1.51	1.31
	0.76	1.53
	0.7	2.29
	0.91	2.43
	1.08	1.17
	0.84	1.63
	1.18	1.49
Panel E	Cumulative distribution plots																		Bar Charts
		WT									zQ175								WT			zQ175
		Ctrl IgG (mean)			C1q Blk Ab						Ctrl IgG (mean)			C1q Blk Ab
	Interevent interval (s)	Mean	+ Error	-Error	Mean	+Error	-Error			Interevent interval (s)	Mean	+ Error	-Error	Mean	+Error	-Error			Ctrl IgG	C1q Blk Ab		Ctrl	C1q Blk Ab
	0	0.00059027	7.9e-05	7.9e-05	0.00058033	8.73e-05	8.73e-05			0	0.00017221	4.13e-05	4.13e-05	0.0007754	5.89e-05	5.89e-05			3.01357	1.70387		1.16538	2.81235
	30	0.00245215	0.00022172	0.00022172	0.00162004	0.00013895	0.00013895			30	0.00133003	0.00018928	0.00018928	0.0022938	0.00016691	0.00016691			3.04749	1.42168		5.04727	2.84014
	60	0.00447932	0.00022761	0.00022761	0.00230044	0.00018883	0.00018883			60	0.00278237	0.00023289	0.00023289	0.00367839	0.00015473	0.00015473			2.88672	3.17282		2.47009	2.09378
	90	0.00602391	0.00015834	0.00015834	0.00332847	0.00025383	0.00025383			90	0.00327688	0.00028196	0.00028196	0.00452438	0.00028248	0.00028248			2.76258	1.55951		3.51885	4.23745
	120	0.00682663	0.00014613	0.00014613	0.00394292	0.00037173	0.00037173			120	0.00433366	0.00032856	0.00032856	0.00507788	0.00019749	0.00019749			3.30843	2.46237		4.26417	3.29935
	150	0.0190481	0.00129414	0.00129414	0.0148567	0.00031221	0.00031221			150	0.00734963	0.00041863	0.00041863	0.010903	0.00042035	0.00042035			3.3739	4.18703		4.54652	4.0198
	180	0.0445221	0.00067361	0.00067361	0.0399598	0.00070573	0.00070573			180	0.0318228	0.00079966	0.00079966	0.0290374	0.00065714	0.00065714			4.24501	4.06105		4.32447	1.95439
	210	0.0642083	0.00091151	0.00091151	0.0570838	0.00042934	0.00042934			210	0.0543672	0.00071826	0.00071826	0.0455491	0.00080242	0.00080242			0.955976	2.56454		4.03456	8.86483
	240	0.0763497	0.0012166	0.0012166	0.0717833	0.00063522	0.00063522			240	0.0707857	0.00126375	0.00126375	0.0597329	0.00084215	0.00084215			3.79377	3.25825		4.84071	10.2488
	270	0.093443	0.00099637	0.00099637	0.087725	0.00094483	0.00094483			270	0.0883729	0.00153216	0.00153216	0.0778441	0.0009108	0.0009108			4.41623	6.78851		3.71363	11.0819
	300	0.110239	0.00114574	0.00114574	0.104576	0.00099062	0.00099062			300	0.102042	0.00116943	0.00116943	0.10015	0.00079454	0.00079454			3.24539	7.72061		3.98589	8.78876
	330	0.120771	0.00105399	0.00105399	0.120928	0.00090225	0.00090225			330	0.11963	0.001273	0.001273	0.120242	0.00111808	0.00111808			3.46079	7.39722		4.42559	9.42657
	360	0.136566	0.0011692	0.0011692	0.139156	0.00094016	0.00094016			360	0.135397	0.00110331	0.00110331	0.140996	0.00117797	0.00117797			4.19992	7.39722		2.88838	7.65757
	390	0.148362	0.00134761	0.00134761	0.154654	0.0011992	0.0011992			390	0.148659	0.00123247	0.00123247	0.158933	0.00159642	0.00159642			4.67177	4.89917		2.96745	6.27699
	420	0.15911	0.00139461	0.00139461	0.168562	0.00131071	0.00131071			420	0.161745	0.00130959	0.00130959	0.177377	0.0011585	0.0011585			1.88541	2.93817			5.47146
	450	0.170563	0.00141196	0.00141196	0.183381	0.00175065	0.00175065			450	0.174232	0.00142577	0.00142577	0.195479	0.00080713	0.00080713			2.56969	5.24772			6.26359
	480	0.180827	0.00141821	0.00141821	0.199687	0.00165146	0.00165146			480	0.187209	0.00140831	0.00140831	0.211658	0.00080332	0.00080332			2.86257	5.96944			6.67418
	510	0.192192	0.0011778	0.0011778	0.214019	0.00182106	0.00182106			510	0.200822	0.00164609	0.00164609	0.227515	0.00080121	0.00080121			1.80613	5.46786			5.87516
	540	0.204195	0.00134517	0.00134517	0.227984	0.00199112	0.00199112			540	0.211174	0.0016807	0.0016807	0.243591	0.00135288	0.00135288			4.10646				1.80479
	570	0.21292	0.00149323	0.00149323	0.240559	0.00188076	0.00188076			570	0.218536	0.00164172	0.00164172	0.256215	0.00133995	0.00133995			6.70517				2.41561
	600	0.223897	0.00166771	0.00166771	0.254113	0.00217498	0.00217498			600	0.233947	0.00153452	0.00153452	0.270861	0.00121968	0.00121968			3.55541				3.12724
	630	0.23535	0.00179808	0.00179808	0.266418	0.00237396	0.00237396			630	0.243335	0.00150775	0.00150775	0.285357	0.00110795	0.00110795			3.34749				3.25502
	660	0.245918	0.00158437	0.00158437	0.279552	0.00268908	0.00268908			660	0.253263	0.00136765	0.00136765	0.29939	0.0014713	0.0014713			4.153				2.70348
	690	0.256149	0.00161956	0.00161956	0.289894	0.00273345	0.00273345			690	0.262839	0.0019224	0.0019224	0.313544	0.00166909	0.00166909
	720	0.26482	0.00143906	0.00143906	0.301143	0.002738	0.002738			720	0.272073	0.00185649	0.00185649	0.327504	0.00124156	0.00124156
	750	0.272256	0.00136695	0.00136695	0.311064	0.00283164	0.00283164			750	0.280569	0.0013973	0.0013973	0.33856	0.00130188	0.00130188
	780	0.282652	0.00129672	0.00129672	0.320748	0.00287166	0.00287166			780	0.289152	0.00129202	0.00129202	0.352487	0.00129731	0.00129731
	810	0.29201	0.00121313	0.00121313	0.332249	0.00284784	0.00284784			810	0.298261	0.00133115	0.00133115	0.364108	0.00128826	0.00128826
	840	0.300366	0.00119892	0.00119892	0.340803	0.00277694	0.00277694			840	0.307579	0.00153808	0.00153808	0.375609	0.00131275	0.00131275
	870	0.309345	0.00105216	0.00105216	0.351527	0.00271799	0.00271799			870	0.317949	0.00187536	0.00187536	0.387806	0.00129075	0.00129075
	900	0.315879	0.00106467	0.00106467	0.359672	0.00266625	0.00266625			900	0.324793	0.00186253	0.00186253	0.396255	0.00125622	0.00125622
	930	0.324037	0.00113581	0.00113581	0.36906	0.00247705	0.00247705			930	0.333216	0.00161611	0.00161611	0.407508	0.0012859	0.0012859
	960	0.333692	0.00121782	0.00121782	0.378172	0.00282077	0.00282077			960	0.340918	0.00131671	0.00131671	0.416557	0.00120753	0.00120753
	990	0.341046	0.00115263	0.00115263	0.387842	0.0028082	0.0028082			990	0.348098	0.00118901	0.00118901	0.427039	0.00128183	0.00128183
	1020	0.349244	0.001175	0.001175	0.395173	0.00281992	0.00281992			1020	0.357002	0.00125237	0.00125237	0.437297	0.00130261	0.00130261
	1050	0.356466	0.00121147	0.00121147	0.404668	0.00301939	0.00301939			1050	0.363551	0.00126943	0.00126943	0.446064	0.00144767	0.00144767
	1080	0.362563	0.00129406	0.00129406	0.411527	0.00271295	0.00271295			1080	0.369717	0.00114308	0.00114308	0.454583	0.00132338	0.00132338
	1110	0.370768	0.0015285	0.0015285	0.418658	0.00248929	0.00248929			1110	0.378006	0.00125663	0.00125663	0.463968	0.00143455	0.00143455
	1140	0.377774	0.00181698	0.00181698	0.426274	0.00228333	0.00228333			1140	0.385395	0.00119799	0.00119799	0.473545	0.00160587	0.00160587
	1170	0.384617	0.0019096	0.0019096	0.433728	0.0022038	0.0022038			1170	0.393243	0.00118162	0.00118162	0.481588	0.00178423	0.00178423
	1200	0.391798	0.00191247	0.00191247	0.441626	0.00203634	0.00203634			1200	0.400893	0.00121232	0.00121232	0.489743	0.00201373	0.00201373
	1230	0.398466	0.00159285	0.00159285	0.448871	0.00198644	0.00198644			1230	0.406483	0.00123481	0.00123481	0.49646	0.00188506	0.00188506
	1260	0.406015	0.0012681	0.0012681	0.457652	0.00181982	0.00181982			1260	0.413991	0.00129484	0.00129484	0.504151	0.00200364	0.00200364
	1290	0.412584	0.00118285	0.00118285	0.466233	0.00191894	0.00191894			1290	0.421231	0.00138102	0.00138102	0.511727	0.00202885	0.00202885
	1320	0.419697	0.00117074	0.00117074	0.473256	0.00203754	0.00203754			1320	0.427679	0.00139779	0.00139779	0.519698	0.00203146	0.00203146
	1350	0.426362	0.00112289	0.00112289	0.479535	0.0020185	0.0020185			1350	0.43371	0.00133461	0.00133461	0.527151	0.00214581	0.00214581
	1380	0.432958	0.00105221	0.00105221	0.488195	0.00216241	0.00216241			1380	0.440813	0.00162697	0.00162697	0.534829	0.00217963	0.00217963
	1410	0.438284	0.00106605	0.00106605	0.493787	0.0018477	0.0018477			1410	0.446644	0.00182233	0.00182233	0.54103	0.00185279	0.00185279
	1440	0.4457	0.00109496	0.00109496	0.500078	0.00180167	0.00180167			1440	0.452472	0.00205806	0.00205806	0.548993	0.00182212	0.00182212
	1470	0.452005	0.00114292	0.00114292	0.505566	0.00163692	0.00163692			1470	0.459351	0.00229997	0.00229997	0.55599	0.00167392	0.00167392
	1500	0.457443	0.00127104	0.00127104	0.512657	0.00172331	0.00172331			1500	0.465506	0.00224247	0.00224247	0.562346	0.00175711	0.00175711
	1530	0.463875	0.00136511	0.00136511	0.518669	0.00181963	0.00181963			1530	0.471462	0.00227834	0.00227834	0.569504	0.00151746	0.00151746
	1560	0.468795	0.00135172	0.00135172	0.524431	0.00192019	0.00192019			1560	0.476923	0.00220404	0.00220404	0.576045	0.00148736	0.00148736
	1590	0.473573	0.00133286	0.00133286	0.528794	0.00185056	0.00185056			1590	0.482832	0.00191056	0.00191056	0.581858	0.0015394	0.0015394
	1620	0.478735	0.00140801	0.00140801	0.536283	0.00189717	0.00189717			1620	0.488908	0.00169978	0.00169978	0.587946	0.0018206	0.0018206
	1650	0.484478	0.00154098	0.00154098	0.541581	0.00179947	0.00179947			1650	0.495819	0.00160224	0.00160224	0.594836	0.0015262	0.0015262
	1680	0.489884	0.00141938	0.00141938	0.547687	0.00181424	0.00181424			1680	0.500258	0.00191784	0.00191784	0.599883	0.00153251	0.00153251
	1710	0.494615	0.00143916	0.00143916	0.553718	0.0019996	0.0019996			1710	0.508736	0.00180858	0.00180858	0.606043	0.00146856	0.00146856
	1740	0.498916	0.00129645	0.00129645	0.559065	0.00228499	0.00228499			1740	0.514433	0.00191579	0.00191579	0.611173	0.0013845	0.0013845
	1770	0.504546	0.00121725	0.00121725	0.56321	0.00240808	0.00240808			1770	0.52094	0.00220969	0.00220969	0.616609	0.00144598	0.00144598
	1800	0.510212	0.00148943	0.00148943	0.56781	0.00255926	0.00255926			1800	0.525009	0.00212536	0.00212536	0.622095	0.00152075	0.00152075
	1830	0.514897	0.00149983	0.00149983	0.574019	0.00268944	0.00268944			1830	0.530112	0.00202206	0.00202206	0.628197	0.00148401	0.00148401
	1860	0.520779	0.00148646	0.00148646	0.578487	0.00239915	0.00239915			1860	0.535087	0.0019421	0.0019421	0.633036	0.00147544	0.00147544
	1890	0.526188	0.00181762	0.00181762	0.582419	0.00263877	0.00263877			1890	0.539853	0.00205801	0.00205801	0.638197	0.0012093	0.0012093
	1920	0.530729	0.00181217	0.00181217	0.587184	0.00231105	0.00231105			1920	0.544529	0.00216164	0.00216164	0.64386	0.00120316	0.00120316
	1950	0.535895	0.00190759	0.00190759	0.592573	0.0023039	0.0023039			1950	0.549126	0.00218216	0.00218216	0.648855	0.00121766	0.00121766
	1980	0.54112	0.00202638	0.00202638	0.596812	0.00235798	0.00235798			1980	0.554229	0.00210668	0.00210668	0.65301	0.0012874	0.0012874
	2010	0.545952	0.00180316	0.00180316	0.601133	0.00171529	0.00171529			2010	0.558941	0.00211363	0.00211363	0.657998	0.00153491	0.00153491
	2040	0.550628	0.00188412	0.00188412	0.605934	0.0018434	0.0018434			2040	0.564291	0.00212914	0.00212914	0.662844	0.00160984	0.00160984
	2070	0.555025	0.0016615	0.0016615	0.609928	0.00200964	0.00200964			2070	0.570017	0.00181902	0.00181902	0.667047	0.00153404	0.00153404
	2100	0.56012	0.00180869	0.00180869	0.615169	0.00184988	0.00184988			2100	0.575371	0.00197335	0.00197335	0.672363	0.00169286	0.00169286
	2130	0.565538	0.00192444	0.00192444	0.618943	0.00172478	0.00172478			2130	0.579857	0.00183666	0.00183666	0.676756	0.00169408	0.00169408
	2160	0.569644	0.00168676	0.00168676	0.623202	0.00165999	0.00165999			2160	0.583595	0.00174001	0.00174001	0.680709	0.00171888	0.00171888
	2190	0.573738	0.00170498	0.00170498	0.627925	0.00184488	0.00184488			2190	0.589375	0.0019669	0.0019669	0.684585	0.00173253	0.00173253
	2220	0.578054	0.00178358	0.00178358	0.631633	0.00181813	0.00181813			2220	0.594992	0.00210129	0.00210129	0.68825	0.00160082	0.00160082
	2250	0.582405	0.00189072	0.00189072	0.635333	0.00198682	0.00198682			2250	0.599071	0.00217854	0.00217854	0.692781	0.00143977	0.00143977
	2280	0.585724	0.001879	0.001879	0.639288	0.00197582	0.00197582			2280	0.60272	0.00214972	0.00214972	0.697086	0.00167599	0.00167599
	2310	0.590274	0.0018068	0.0018068	0.642936	0.00217991	0.00217991			2310	0.607108	0.00230655	0.00230655	0.701404	0.00140094	0.00140094
	2340	0.594713	0.00179643	0.00179643	0.646882	0.00240793	0.00240793			2340	0.61143	0.00253049	0.00253049	0.705484	0.00138308	0.00138308
	2370	0.599603	0.00173305	0.00173305	0.650605	0.0023496	0.0023496			2370	0.61529	0.00262303	0.00262303	0.709423	0.00143346	0.00143346
	2400	0.603255	0.00146893	0.00146893	0.654792	0.00236429	0.00236429			2400	0.617777	0.00255707	0.00255707	0.713117	0.00154263	0.00154263
	2430	0.607515	0.00139181	0.00139181	0.657546	0.00238882	0.00238882			2430	0.622352	0.00268646	0.00268646	0.716948	0.00156545	0.00156545
	2460	0.61068	0.00159663	0.00159663	0.661027	0.00214891	0.00214891			2460	0.626311	0.00261365	0.00261365	0.72039	0.00155386	0.00155386
	2490	0.615277	0.00153386	0.00153386	0.664394	0.00197539	0.00197539			2490	0.630828	0.00255434	0.00255434	0.724074	0.0015157	0.0015157
	2520	0.618654	0.00139058	0.00139058	0.668454	0.0021672	0.0021672			2520	0.634394	0.00264363	0.00264363	0.727745	0.00158143	0.00158143
	2550	0.621574	0.00121097	0.00121097	0.67186	0.00217849	0.00217849			2550	0.638917	0.0029618	0.0029618	0.730633	0.00160005	0.00160005
	2580	0.624497	0.00126136	0.00126136	0.674146	0.00231343	0.00231343			2580	0.64254	0.00290712	0.00290712	0.734012	0.00169668	0.00169668
	2610	0.627751	0.00121251	0.00121251	0.678512	0.00205638	0.00205638			2610	0.645446	0.00273338	0.00273338	0.737101	0.00172641	0.00172641
	2640	0.630485	0.00124138	0.00124138	0.681764	0.00206912	0.00206912			2640	0.64811	0.00280399	0.00280399	0.740982	0.00171754	0.00171754
	2670	0.634041	0.00133764	0.00133764	0.684973	0.0021715	0.0021715			2670	0.651717	0.00270537	0.00270537	0.743981	0.00156403	0.00156403
	2700	0.637795	0.00118358	0.00118358	0.688728	0.00210684	0.00210684			2700	0.656653	0.00275177	0.00275177	0.746777	0.00158153	0.00158153
	2730	0.640632	0.00106459	0.00106459	0.691167	0.00201961	0.00201961			2730	0.66049	0.00306205	0.00306205	0.749623	0.00164275	0.00164275
	2760	0.643819	0.000944	0.000944	0.694174	0.00200352	0.00200352			2760	0.663693	0.00302494	0.00302494	0.752761	0.00149661	0.00149661
	2790	0.647417	0.00091261	0.00091261	0.697229	0.0021771	0.0021771			2790	0.666418	0.00297105	0.00297105	0.755151	0.00157218	0.00157218
	2820	0.65051	0.00089186	0.00089186	0.700872	0.00182978	0.00182978			2820	0.669367	0.00293547	0.00293547	0.758284	0.00151995	0.00151995
	2850	0.654018	0.0009009	0.0009009	0.70329	0.00184142	0.00184142			2850	0.672652	0.00273366	0.00273366	0.760426	0.00158517	0.00158517
	2880	0.656811	0.00100654	0.00100654	0.706223	0.00197214	0.00197214			2880	0.675714	0.0026642	0.0026642	0.763602	0.00181423	0.00181423
	2910	0.659348	0.0010422	0.0010422	0.708719	0.00237585	0.00237585			2910	0.679784	0.00280237	0.00280237	0.766528	0.00182958	0.00182958
	2940	0.663414	0.00104573	0.00104573	0.710615	0.00226775	0.00226775			2940	0.683163	0.00262571	0.00262571	0.769423	0.00185263	0.00185263
	2970	0.666451	0.00114194	0.00114194	0.712818	0.0024529	0.0024529			2970	0.68667	0.00257067	0.00257067	0.772107	0.00190129	0.00190129
	3000	0.669511	0.00140215	0.00140215	0.715753	0.00243926	0.00243926			3000	0.689784	0.00246515	0.00246515	0.774705	0.00185768	0.00185768
	3030	0.672119	0.00148098	0.00148098	0.718843	0.00258263	0.00258263			3030	0.693942	0.00235739	0.00235739	0.776997	0.00182221	0.00182221
	3060	0.675672	0.00145846	0.00145846	0.721488	0.00250188	0.00250188			3060	0.696289	0.00226483	0.00226483	0.779191	0.00160561	0.00160561
	3090	0.679257	0.00140525	0.00140525	0.724687	0.00260951	0.00260951			3090	0.698783	0.00222744	0.00222744	0.781628	0.00169435	0.00169435
	3120	0.682446	0.00144286	0.00144286	0.726706	0.00267365	0.00267365			3120	0.702432	0.00236646	0.00236646	0.783316	0.00158906	0.00158906
	3150	0.686096	0.0014191	0.0014191	0.729578	0.00269904	0.00269904			3150	0.705826	0.00236925	0.00236925	0.78641	0.00163738	0.00163738
	3180	0.688598	0.0014102	0.0014102	0.732768	0.00285477	0.00285477			3180	0.708011	0.00230133	0.00230133	0.788719	0.00157955	0.00157955
	3210	0.691174	0.00133203	0.00133203	0.73583	0.00276868	0.00276868			3210	0.710498	0.00216889	0.00216889	0.790894	0.00168582	0.00168582
	3240	0.693641	0.00133564	0.00133564	0.738353	0.00283192	0.00283192			3240	0.713045	0.00209009	0.00209009	0.79311	0.00159267	0.00159267
	3270	0.697135	0.00150615	0.00150615	0.741202	0.00279145	0.00279145			3270	0.715593	0.00215518	0.00215518	0.795638	0.00152079	0.00152079
	3300	0.69924	0.00150977	0.00150977	0.743573	0.00279699	0.00279699			3300	0.718544	0.00214169	0.00214169	0.797022	0.0014413	0.0014413
	3330	0.701872	0.00162727	0.00162727	0.745669	0.00269733	0.00269733			3330	0.722528	0.0021463	0.0021463	0.799628	0.00149129	0.00149129
	3360	0.704568	0.00164377	0.00164377	0.748117	0.00255903	0.00255903			3360	0.724921	0.00232925	0.00232925	0.801376	0.00136621	0.00136621
	3390	0.708066	0.00153359	0.00153359	0.751688	0.00248204	0.00248204			3390	0.726623	0.00228955	0.00228955	0.804154	0.00130289	0.00130289
	3420	0.710324	0.00155281	0.00155281	0.753288	0.00239846	0.00239846			3420	0.73	0.00233078	0.00233078	0.806288	0.00128594	0.00128594
	3450	0.712843	0.00155414	0.00155414	0.755718	0.00216346	0.00216346			3450	0.732794	0.00246827	0.00246827	0.80842	0.00130558	0.00130558
	3480	0.716387	0.0012988	0.0012988	0.758553	0.00214668	0.00214668			3480	0.736609	0.00234516	0.00234516	0.810593	0.0013246	0.0013246
	3510	0.719787	0.00111316	0.00111316	0.760439	0.00217589	0.00217589			3510	0.738929	0.00236833	0.00236833	0.812987	0.00134099	0.00134099
	3540	0.721896	0.00112699	0.00112699	0.76311	0.00216961	0.00216961			3540	0.741587	0.00226623	0.00226623	0.815867	0.00129489	0.00129489
	3570	0.724388	0.00109968	0.00109968	0.764692	0.00227648	0.00227648			3570	0.74418	0.00227181	0.00227181	0.818257	0.00116641	0.00116641
	3600	0.726575	0.00101813	0.00101813	0.767011	0.00216411	0.00216411			3600	0.747152	0.00219638	0.00219638	0.819906	0.00112489	0.00112489
	3630	0.729257	0.00099354	0.00099354	0.769724	0.00205089	0.00205089			3630	0.749844	0.00214743	0.00214743	0.821658	0.00120067	0.00120067
	3660	0.731887	0.00097267	0.00097267	0.772104	0.00210391	0.00210391			3660	0.75208	0.00210274	0.00210274	0.823584	0.00116283	0.00116283
	3690	0.734596	0.00081789	0.00081789	0.77468	0.00220154	0.00220154			3690	0.755714	0.00209589	0.00209589	0.825445	0.00128522	0.00128522
	3720	0.737245	0.00099502	0.00099502	0.77629	0.00207154	0.00207154			3720	0.757987	0.00221166	0.00221166	0.826995	0.00129825	0.00129825
	3750	0.739599	0.0009627	0.0009627	0.778247	0.00213771	0.00213771			3750	0.760799	0.00233751	0.00233751	0.829152	0.00133911	0.00133911
	3780	0.741696	0.00100613	0.00100613	0.780867	0.00208564	0.00208564			3780	0.762302	0.0022708	0.0022708	0.83058	0.0013419	0.0013419
	3810	0.74448	0.00083542	0.00083542	0.783307	0.00215976	0.00215976			3810	0.765233	0.00220358	0.00220358	0.832945	0.00142941	0.00142941
	3840	0.746765	0.00090508	0.00090508	0.785129	0.00222158	0.00222158			3840	0.767302	0.00213197	0.00213197	0.835193	0.00126824	0.00126824
	3870	0.748628	0.00083026	0.00083026	0.78743	0.00189897	0.00189897			3870	0.769591	0.00233835	0.00233835	0.836658	0.00119285	0.00119285
	3900	0.750473	0.00078046	0.00078046	0.789556	0.00202469	0.00202469			3900	0.77137	0.00229881	0.00229881	0.838017	0.00121791	0.00121791
	3930	0.75289	0.00085873	0.00085873	0.791973	0.00207016	0.00207016			3930	0.772448	0.00214488	0.00214488	0.83974	0.00114437	0.00114437
	3960	0.755132	0.00089729	0.00089729	0.794763	0.00181187	0.00181187			3960	0.774671	0.00197675	0.00197675	0.841208	0.00112695	0.00112695
	3990	0.757328	0.00070526	0.00070526	0.796251	0.00180059	0.00180059			3990	0.776781	0.0019085	0.0019085	0.843281	0.00114373	0.00114373
	4020	0.76008	0.00078049	0.00078049	0.797497	0.00180366	0.00180366			4020	0.779153	0.0017435	0.0017435	0.84476	0.00112574	0.00112574
	4050	0.762422	0.00082555	0.00082555	0.798688	0.00185055	0.00185055			4050	0.780974	0.00169764	0.00169764	0.846677	0.00118559	0.00118559
	4080	0.764371	0.00087953	0.00087953	0.800087	0.00182798	0.00182798			4080	0.783126	0.00159597	0.00159597	0.848458	0.00124881	0.00124881
	4110	0.766497	0.00101575	0.00101575	0.802848	0.0013349	0.0013349			4110	0.785296	0.00141711	0.00141711	0.849677	0.00130824	0.00130824
	4140	0.768561	0.00105652	0.00105652	0.805149	0.00131102	0.00131102			4140	0.786612	0.00143603	0.00143603	0.850881	0.00124926	0.00124926
	4170	0.771292	0.00099541	0.00099541	0.806669	0.00136396	0.00136396			4170	0.787898	0.00138621	0.00138621	0.85227	0.00126674	0.00126674
	4200	0.773264	0.00098908	0.00098908	0.807957	0.00138054	0.00138054			4200	0.789279	0.00144142	0.00144142	0.853839	0.0013928	0.0013928
	4230	0.775298	0.00091533	0.00091533	0.809358	0.00132537	0.00132537			4230	0.790442	0.00143588	0.00143588	0.855024	0.00153576	0.00153576
	4260	0.777235	0.00093593	0.00093593	0.810904	0.00119809	0.00119809			4260	0.792302	0.00147026	0.00147026	0.856035	0.00150196	0.00150196
	4290	0.778954	0.00090676	0.00090676	0.81303	0.00120386	0.00120386			4290	0.794443	0.00146455	0.00146455	0.85709	0.00150589	0.00150589
	4320	0.780368	0.00097975	0.00097975	0.814841	0.00115414	0.00115414			4320	0.797075	0.00144256	0.00144256	0.858485	0.0015501	0.0015501
	4350	0.782166	0.00090083	0.00090083	0.816272	0.00116811	0.00116811			4350	0.799536	0.00152027	0.00152027	0.859586	0.00147327	0.00147327
	4380	0.784279	0.00083069	0.00083069	0.818487	0.00111633	0.00111633			4380	0.800512	0.00148314	0.00148314	0.860792	0.0014034	0.0014034
	4410	0.785684	0.00081238	0.00081238	0.819776	0.00118667	0.00118667			4410	0.801925	0.00153691	0.00153691	0.861882	0.00140998	0.00140998
	4440	0.78841	0.00072765	0.00072765	0.82087	0.00126903	0.00126903			4440	0.804241	0.00144985	0.00144985	0.863664	0.00144759	0.00144759
	4470	0.7899	0.00064123	0.00064123	0.822512	0.00133815	0.00133815			4470	0.805928	0.00142791	0.00142791	0.86508	0.00142083	0.00142083
	4500	0.792533	0.00066795	0.00066795	0.824459	0.00107074	0.00107074			4500	0.807771	0.00138816	0.00138816	0.866692	0.00131433	0.00131433
	4530	0.794268	0.00065502	0.00065502	0.826443	0.00107218	0.00107218			4530	0.809229	0.00142468	0.00142468	0.867654	0.00129391	0.00129391
	4560	0.796261	0.00067954	0.00067954	0.82789	0.00109313	0.00109313			4560	0.810017	0.00139456	0.00139456	0.868488	0.00134686	0.00134686
	4590	0.798322	0.00066947	0.00066947	0.830186	0.00118849	0.00118849			4590	0.811846	0.00143618	0.00143618	0.869428	0.00139124	0.00139124
	4620	0.800223	0.00067621	0.00067621	0.831085	0.00113	0.00113			4620	0.812885	0.0015042	0.0015042	0.870352	0.00138721	0.00138721
	4650	0.801595	0.00067503	0.00067503	0.832108	0.00122161	0.00122161			4650	0.815649	0.0014944	0.0014944	0.871905	0.001424	0.001424
	4680	0.802979	0.0006596	0.0006596	0.833597	0.00127536	0.00127536			4680	0.817495	0.0015545	0.0015545	0.872682	0.00135622	0.00135622
	4710	0.805341	0.00075761	0.00075761	0.834875	0.00123895	0.00123895			4710	0.818729	0.00152637	0.00152637	0.874069	0.0014168	0.0014168
	4740	0.806964	0.00084388	0.00084388	0.835781	0.00123571	0.00123571			4740	0.820336	0.00153228	0.00153228	0.87595	0.00131128	0.00131128
	4770	0.808479	0.00086286	0.00086286	0.836816	0.00129949	0.00129949			4770	0.821508	0.00139678	0.00139678	0.877734	0.00117022	0.00117022
	4800	0.810209	0.00095273	0.00095273	0.838197	0.0013044	0.0013044			4800	0.823596	0.00143298	0.00143298	0.878947	0.00121742	0.00121742
	4830	0.811868	0.00096575	0.00096575	0.839705	0.0013174	0.0013174			4830	0.825206	0.00139699	0.00139699	0.879949	0.00116995	0.00116995
	4860	0.813821	0.0009269	0.0009269	0.841109	0.00138505	0.00138505			4860	0.82619	0.00142933	0.00142933	0.881104	0.00112602	0.00112602
	4890	0.815423	0.00090489	0.00090489	0.842044	0.00129358	0.00129358			4890	0.827867	0.00157386	0.00157386	0.88224	0.00108453	0.00108453
	4920	0.817174	0.0009338	0.0009338	0.842895	0.00125105	0.00125105			4920	0.829907	0.00154891	0.00154891	0.883494	0.00117111	0.00117111
	4950	0.818907	0.00091911	0.00091911	0.843765	0.00122602	0.00122602			4950	0.831206	0.00143674	0.00143674	0.884492	0.00117547	0.00117547
	4980	0.820922	0.00091046	0.00091046	0.845186	0.00123851	0.00123851			4980	0.833003	0.00147066	0.00147066	0.885206	0.00114167	0.00114167
	5010	0.822087	0.00088642	0.00088642	0.84607	0.00124635	0.00124635			5010	0.833987	0.00144225	0.00144225	0.886246	0.00115201	0.00115201
	5040	0.823145	0.00088814	0.00088814	0.847475	0.00143886	0.00143886			5040	0.835565	0.00134316	0.00134316	0.88707	0.00118502	0.00118502
	5070	0.824044	0.00086319	0.00086319	0.848657	0.00149304	0.00149304			5070	0.836673	0.00140426	0.00140426	0.888269	0.00113636	0.00113636
	5100	0.825436	0.00091043	0.00091043	0.849669	0.00137162	0.00137162			5100	0.838106	0.00133276	0.00133276	0.88919	0.00114771	0.00114771
	5130	0.82698	0.0011284	0.0011284	0.850785	0.0012919	0.0012919			5130	0.840238	0.00138856	0.00138856	0.890249	0.00106511	0.00106511
	5160	0.829535	0.00120474	0.00120474	0.851969	0.00127917	0.00127917			5160	0.841983	0.00125255	0.00125255	0.891387	0.00100642	0.00100642
	5190	0.83137	0.00110092	0.00110092	0.853325	0.00120511	0.00120511			5190	0.843386	0.00120815	0.00120815	0.892304	0.0011267	0.0011267
	5220	0.8325	0.0010542	0.0010542	0.855034	0.00117993	0.00117993			5220	0.844597	0.00128668	0.00128668	0.8931	0.00104176	0.00104176
	5250	0.833878	0.00092475	0.00092475	0.855732	0.00120877	0.00120877			5250	0.846427	0.00143183	0.00143183	0.893788	0.00101122	0.00101122
	5280	0.835454	0.00091337	0.00091337	0.856943	0.00121739	0.00121739			5280	0.847747	0.00134882	0.00134882	0.894828	0.0009247	0.0009247
	5310	0.836722	0.00078205	0.00078205	0.857725	0.00109471	0.00109471			5310	0.85009	0.00142407	0.00142407	0.896367	0.0008753	0.0008753
	5340	0.838296	0.00082596	0.00082596	0.859582	0.00108262	0.00108262			5340	0.85147	0.00136612	0.00136612	0.897397	0.00083915	0.00083915
	5370	0.839257	0.00086898	0.00086898	0.860309	0.00115176	0.00115176			5370	0.852767	0.001461	0.001461	0.898108	0.00082109	0.00082109
	5400	0.840545	0.00095289	0.00095289	0.860933	0.00114628	0.00114628			5400	0.854079	0.00144376	0.00144376	0.898585	0.00080654	0.00080654
	5430	0.84168	0.00090332	0.00090332	0.862261	0.0011124	0.0011124			5430	0.855557	0.00123863	0.00123863	0.899549	0.00083989	0.00083989
	5460	0.843505	0.00116559	0.00116559	0.863095	0.00115529	0.00115529			5460	0.857317	0.00119067	0.00119067	0.900641	0.00083247	0.00083247
	5490	0.844615	0.00115465	0.00115465	0.864293	0.00122938	0.00122938			5490	0.858901	0.00113211	0.00113211	0.901715	0.00090309	0.00090309
	5520	0.845916	0.00114988	0.00114988	0.864866	0.00119613	0.00119613			5520	0.860318	0.00116692	0.00116692	0.902421	0.00087112	0.00087112
	5550	0.846393	0.0010864	0.0010864	0.866148	0.00111041	0.00111041			5550	0.861472	0.00119427	0.00119427	0.903687	0.00085088	0.00085088
	5580	0.847558	0.00106806	0.00106806	0.867094	0.00122342	0.00122342			5580	0.862486	0.00122757	0.00122757	0.904704	0.0008458	0.0008458
	5610	0.84845	0.00122732	0.00122732	0.868804	0.00119306	0.00119306			5610	0.863805	0.00120636	0.00120636	0.905265	0.00082655	0.00082655
	5640	0.850199	0.00109645	0.00109645	0.869524	0.00129736	0.00129736			5640	0.864475	0.0011554	0.0011554	0.90632	0.00089594	0.00089594
	5670	0.851221	0.00099731	0.00099731	0.870963	0.00139487	0.00139487			5670	0.865681	0.00114926	0.00114926	0.90695	0.00096577	0.00096577
	5700	0.852456	0.00092243	0.00092243	0.871736	0.00143066	0.00143066			5700	0.866848	0.00117442	0.00117442	0.907729	0.00092326	0.00092326
	5730	0.853543	0.00099179	0.00099179	0.873122	0.00145085	0.00145085			5730	0.867709	0.00113763	0.00113763	0.908336	0.00092881	0.00092881
	5760	0.854845	0.00097221	0.00097221	0.874182	0.00152824	0.00152824			5760	0.868575	0.0011859	0.0011859	0.909102	0.00091621	0.00091621
	5790	0.855986	0.00100305	0.00100305	0.875163	0.00157758	0.00157758			5790	0.8697	0.00113263	0.00113263	0.910018	0.00094783	0.00094783
	5820	0.857505	0.00101864	0.00101864	0.875993	0.00155959	0.00155959			5820	0.870938	0.00113975	0.00113975	0.910655	0.00088913	0.00088913
	5850	0.858853	0.00088442	0.00088442	0.876516	0.00153089	0.00153089			5850	0.871411	0.00113541	0.00113541	0.911377	0.00090025	0.00090025
	5880	0.860044	0.00093019	0.00093019	0.878258	0.00150313	0.00150313			5880	0.873067	0.0012149	0.0012149	0.912361	0.00088334	0.00088334
	5910	0.861753	0.00093698	0.00093698	0.878838	0.00152338	0.00152338			5910	0.873939	0.00117799	0.00117799	0.913289	0.00091283	0.00091283
	5940	0.86296	0.00076091	0.00076091	0.880051	0.00144738	0.00144738			5940	0.875499	0.00114107	0.00114107	0.913697	0.00088854	0.00088854
	5970	0.864037	0.00075344	0.00075344	0.881033	0.00140215	0.00140215			5970	0.876549	0.00097165	0.00097165	0.914542	0.00084422	0.00084422
	6000	0.865324	0.00075185	0.00075185	0.882376	0.0012551	0.0012551			6000	0.877115	0.00094595	0.00094595	0.914965	0.00083515	0.00083515
	6030	0.866951	0.00076114	0.00076114	0.883178	0.00125926	0.00125926			6030	0.877872	0.00103275	0.00103275	0.915524	0.00082749	0.00082749
	6060	0.868744	0.00079201	0.00079201	0.883559	0.00122786	0.00122786			6060	0.879032	0.00107493	0.00107493	0.916088	0.00082257	0.00082257
	6090	0.869849	0.00085999	0.00085999	0.884199	0.00122383	0.00122383			6090	0.879981	0.00098684	0.00098684	0.916515	0.00083624	0.00083624
	6120	0.870623	0.00078283	0.00078283	0.885058	0.00122518	0.00122518			6120	0.881261	0.00095446	0.00095446	0.917384	0.00080728	0.00080728
	6150	0.871741	0.0008668	0.0008668	0.885813	0.0012621	0.0012621			6150	0.882341	0.00089568	0.00089568	0.917977	0.00077272	0.00077272
	6180	0.872436	0.00085213	0.00085213	0.886304	0.00128678	0.00128678			6180	0.883067	0.00093103	0.00093103	0.918481	0.00077582	0.00077582
	6210	0.874101	0.00087604	0.00087604	0.886965	0.00129434	0.00129434			6210	0.883871	0.00097705	0.00097705	0.919348	0.00082777	0.00082777
	6240	0.875172	0.00091558	0.00091558	0.888343	0.00126059	0.00126059			6240	0.885582	0.00098341	0.00098341	0.9202	0.00080121	0.00080121
	6270	0.875929	0.00095684	0.00095684	0.889521	0.00126631	0.00126631			6270	0.886801	0.00106725	0.00106725	0.920485	0.00080907	0.00080907
	6300	0.877022	0.00089714	0.00089714	0.890474	0.00130626	0.00130626			6300	0.887827	0.00107576	0.00107576	0.921045	0.00078343	0.00078343
	6330	0.878334	0.00096458	0.00096458	0.891209	0.00119263	0.00119263			6330	0.888756	0.00113729	0.00113729	0.921392	0.00078408	0.00078408
	6360	0.879141	0.00099072	0.00099072	0.892319	0.00116343	0.00116343			6360	0.889952	0.00109094	0.00109094	0.921959	0.00076931	0.00076931
	6390	0.879814	0.00096258	0.00096258	0.893175	0.00117425	0.00117425			6390	0.890835	0.00104029	0.00104029	0.923009	0.00082891	0.00082891
	6420	0.880527	0.00093831	0.00093831	0.893508	0.00121036	0.00121036			6420	0.891504	0.00109091	0.00109091	0.923898	0.00078847	0.00078847
	6450	0.88153	0.00099158	0.00099158	0.894444	0.00118286	0.00118286			6450	0.892197	0.00103577	0.00103577	0.924496	0.00077802	0.00077802
	6480	0.882558	0.00108186	0.00108186	0.895234	0.00129162	0.00129162			6480	0.893034	0.00099143	0.00099143	0.92571	0.00081418	0.00081418
	6510	0.883321	0.00106126	0.00106126	0.896482	0.00123237	0.00123237			6510	0.894203	0.00095151	0.00095151	0.926249	0.00081797	0.00081797
	6540	0.883693	0.00100877	0.00100877	0.897596	0.00127885	0.00127885			6540	0.895739	0.00100323	0.00100323	0.927287	0.00078151	0.00078151
	6570	0.884774	0.00105403	0.00105403	0.898392	0.00130534	0.00130534			6570	0.896168	0.00101876	0.00101876	0.927935	0.00078068	0.00078068
	6600	0.885793	0.00102547	0.00102547	0.898866	0.00128146	0.00128146			6600	0.896517	0.00104169	0.00104169	0.928686	0.00077942	0.00077942
	6630	0.886698	0.00099935	0.00099935	0.899946	0.00132642	0.00132642			6630	0.897388	0.00100549	0.00100549	0.929255	0.00075674	0.00075674
	6660	0.88768	0.00094394	0.00094394	0.900568	0.00137019	0.00137019			6660	0.898107	0.00109577	0.00109577	0.929879	0.00074292	0.00074292
	6690	0.8885	0.00086527	0.00086527	0.901353	0.00122103	0.00122103			6690	0.898468	0.00112056	0.00112056	0.930266	0.00076149	0.00076149
	6720	0.88948	0.00094243	0.00094243	0.902221	0.00114397	0.00114397			6720	0.898741	0.00114789	0.00114789	0.930992	0.00077448	0.00077448
	6750	0.890332	0.00097031	0.00097031	0.902773	0.00106766	0.00106766			6750	0.899613	0.00107919	0.00107919	0.931673	0.00072038	0.00072038
	6780	0.891181	0.00092219	0.00092219	0.903572	0.00100961	0.00100961			6780	0.900114	0.00101282	0.00101282	0.932333	0.000763	0.000763
	6810	0.891801	0.00090864	0.00090864	0.904526	0.00087502	0.00087502			6810	0.901478	0.00104879	0.00104879	0.932862	0.00081469	0.00081469
	6840	0.892954	0.00073981	0.00073981	0.905828	0.00090585	0.00090585			6840	0.902509	0.00101619	0.00101619	0.933681	0.0008662	0.0008662
	6870	0.893658	0.00074027	0.00074027	0.906152	0.00091565	0.00091565			6870	0.903586	0.00100251	0.00100251	0.934323	0.00094396	0.00094396
	6900	0.894018	0.0007227	0.0007227	0.906599	0.0009574	0.0009574			6900	0.904637	0.00100844	0.00100844	0.935252	0.0010359	0.0010359
	6930	0.894866	0.00070675	0.00070675	0.907109	0.00095665	0.00095665			6930	0.905244	0.00102883	0.00102883	0.935975	0.00109097	0.00109097
	6960	0.895737	0.00080998	0.00080998	0.907897	0.00103479	0.00103479			6960	0.906024	0.00096617	0.00096617	0.936629	0.00114556	0.00114556
	6990	0.896556	0.00082302	0.00082302	0.908747	0.00101997	0.00101997			6990	0.90691	0.00089194	0.00089194	0.937188	0.00111469	0.00111469
	7020	0.897437	0.00091552	0.00091552	0.909848	0.00108336	0.00108336			7020	0.907991	0.00092636	0.00092636	0.937595	0.00113651	0.00113651
	7050	0.898066	0.00089585	0.00089585	0.910677	0.00107336	0.00107336			7050	0.908527	0.00093647	0.00093647	0.937874	0.00109023	0.00109023
	7080	0.898529	0.00081161	0.00081161	0.911314	0.00107105	0.00107105			7080	0.909372	0.00094018	0.00094018	0.938259	0.00113341	0.00113341
	7110	0.899503	0.00073325	0.00073325	0.911759	0.00103773	0.00103773			7110	0.909919	0.00093858	0.00093858	0.939178	0.00116518	0.00116518
	7140	0.900455	0.00073028	0.00073028	0.91221	0.00110796	0.00110796			7140	0.910989	0.00093785	0.00093785	0.939772	0.00108467	0.00108467
	7170	0.900967	0.0007134	0.0007134	0.912665	0.00111334	0.00111334			7170	0.911797	0.00097062	0.00097062	0.94011	0.00113841	0.00113841
	7200	0.901376	0.00073041	0.00073041	0.913026	0.00118664	0.00118664			7200	0.912164	0.00100453	0.00100453	0.941004	0.00109065	0.00109065
	7230	0.902314	0.00071314	0.00071314	0.913659	0.00118096	0.00118096			7230	0.912946	0.00100172	0.00100172	0.941427	0.00100933	0.00100933
	7260	0.903201	0.00064451	0.00064451	0.914175	0.00116265	0.00116265			7260	0.913562	0.00100831	0.00100831	0.941502	0.00099811	0.00099811
	7290	0.90371	0.00071267	0.00071267	0.914957	0.00116341	0.00116341			7290	0.914497	0.0010466	0.0010466	0.942204	0.0010564	0.0010564
	7320	0.904575	0.00060146	0.00060146	0.915916	0.00116877	0.00116877			7320	0.915642	0.00090832	0.00090832	0.942965	0.00114785	0.00114785
	7350	0.905428	0.00058889	0.00058889	0.916489	0.00119141	0.00119141			7350	0.916213	0.00097278	0.00097278	0.943033	0.00115495	0.00115495
	7380	0.906246	0.00065612	0.00065612	0.916734	0.00113338	0.00113338			7380	0.916969	0.00094859	0.00094859	0.943569	0.00120327	0.00120327
	7410	0.906804	0.00063669	0.00063669	0.917484	0.00116171	0.00116171			7410	0.918284	0.00090623	0.00090623	0.943918	0.0012918	0.0012918
	7440	0.907365	0.00061491	0.00061491	0.918043	0.00125828	0.00125828			7440	0.91867	0.00090906	0.00090906	0.944745	0.00143728	0.00143728
	7470	0.908108	0.00057804	0.00057804	0.918381	0.00127064	0.00127064			7470	0.919508	0.00096035	0.00096035	0.945618	0.00142977	0.00142977
	7500	0.908778	0.00055047	0.00055047	0.919288	0.00117713	0.00117713			7500	0.919864	0.0009191	0.0009191	0.946127	0.00136073	0.00136073
	7530	0.909598	0.00052959	0.00052959	0.919997	0.00113626	0.00113626			7530	0.920643	0.00092125	0.00092125	0.946593	0.00129694	0.00129694
	7560	0.910129	0.00051654	0.00051654	0.920528	0.00118418	0.00118418			7560	0.921239	0.0009126	0.0009126	0.946807	0.00130324	0.00130324
	7590	0.911012	0.00058197	0.00058197	0.921352	0.00118327	0.00118327			7590	0.922784	0.00094645	0.00094645	0.947284	0.00127148	0.00127148
	7620	0.911693	0.00058178	0.00058178	0.921654	0.00121681	0.00121681			7620	0.923309	0.00096381	0.00096381	0.947966	0.00126042	0.00126042
	7650	0.912128	0.0006096	0.0006096	0.921807	0.00118523	0.00118523			7650	0.924569	0.00092949	0.00092949	0.948737	0.00120884	0.00120884
	7680	0.912607	0.00065554	0.00065554	0.922627	0.00122813	0.00122813			7680	0.924748	0.00091998	0.00091998	0.949204	0.00115717	0.00115717
	7710	0.912767	0.00062729	0.00062729	0.922978	0.00117447	0.00117447			7710	0.925413	0.00094832	0.00094832	0.949697	0.00121964	0.00121964
	7740	0.913232	0.00061995	0.00061995	0.923507	0.00110989	0.00110989			7740	0.926305	0.00090362	0.00090362	0.949717	0.00122336	0.00122336
	7770	0.913763	0.00065513	0.00065513	0.924225	0.00125048	0.00125048			7770	0.927091	0.00086483	0.00086483	0.950258	0.0011885	0.0011885
	7800	0.914478	0.00064031	0.00064031	0.92463	0.00123415	0.00123415			7800	0.927551	0.0008475	0.0008475	0.950582	0.00114556	0.00114556
	7830	0.915513	0.00070278	0.00070278	0.925126	0.00118112	0.00118112			7830	0.92812	0.00087667	0.00087667	0.951082	0.00111974	0.00111974
	7860	0.915855	0.00067458	0.00067458	0.925412	0.00123678	0.00123678			7860	0.928652	0.00090844	0.00090844	0.951273	0.00108481	0.00108481
	7890	0.91621	0.00065092	0.00065092	0.925894	0.00111461	0.00111461			7890	0.92928	0.00094232	0.00094232	0.951649	0.00103042	0.00103042
	7920	0.916714	0.00068681	0.00068681	0.926959	0.00117395	0.00117395			7920	0.92943	0.000969	0.000969	0.951996	0.00093554	0.00093554
	7950	0.917279	0.00067568	0.00067568	0.927636	0.00119944	0.00119944			7950	0.930575	0.00105984	0.00105984	0.952445	0.00106822	0.00106822
	7980	0.918307	0.00061961	0.00061961	0.928366	0.00118479	0.00118479			7980	0.931165	0.00101691	0.00101691	0.952582	0.00106773	0.00106773
	8010	0.918711	0.0005991	0.0005991	0.928748	0.00109624	0.00109624			8010	0.931433	0.00104341	0.00104341	0.952794	0.00108552	0.00108552
	8040	0.918936	0.0006099	0.0006099	0.928777	0.00110371	0.00110371			8040	0.931433	0.00104341	0.00104341	0.953058	0.0010502	0.0010502
	8070	0.919294	0.00057934	0.00057934	0.928919	0.00113676	0.00113676			8070	0.931779	0.00106964	0.00106964	0.953402	0.00097517	0.00097517
	8100	0.920146	0.000614	0.000614	0.929089	0.00116566	0.00116566			8100	0.932446	0.00127573	0.00127573	0.953607	0.00098633	0.00098633
	8130	0.920537	0.00070506	0.00070506	0.92977	0.00119	0.00119			8130	0.933233	0.0011892	0.0011892	0.953842	0.000947	0.000947
	8160	0.92117	0.00071034	0.00071034	0.930048	0.00114277	0.00114277			8160	0.933789	0.0011644	0.0011644	0.954554	0.00092165	0.00092165
	8190	0.92144	0.00068475	0.00068475	0.930368	0.00121053	0.00121053			8190	0.934554	0.00116748	0.00116748	0.955091	0.00084474	0.00084474
	8220	0.921851	0.00065521	0.00065521	0.930602	0.00123926	0.00123926			8220	0.934697	0.00114455	0.00114455	0.955311	0.00082514	0.00082514
	8250	0.922335	0.00064396	0.00064396	0.931013	0.00126942	0.00126942			8250	0.935472	0.00114569	0.00114569	0.955633	0.00078732	0.00078732
	8280	0.923092	0.00068337	0.00068337	0.931694	0.00122458	0.00122458			8280	0.936258	0.00112946	0.00112946	0.955853	0.00079932	0.00079932
	8310	0.924539	0.00068399	0.00068399	0.93257	0.00122261	0.00122261			8310	0.937429	0.00107221	0.00107221	0.956205	0.00075592	0.00075592
	8340	0.925134	0.00067631	0.00067631	0.93352	0.00137065	0.00137065			8340	0.938394	0.00103998	0.00103998	0.956562	0.00074636	0.00074636
	8370	0.925407	0.00067367	0.00067367	0.933798	0.00133204	0.00133204			8370	0.938818	0.00102662	0.00102662	0.95677	0.00074135	0.00074135
	8400	0.926081	0.0006561	0.0006561	0.934035	0.00137094	0.00137094			8400	0.939213	0.00095909	0.00095909	0.957318	0.00070792	0.00070792
	8430	0.926634	0.00067013	0.00067013	0.934163	0.00137979	0.00137979			8430	0.93937	0.00095081	0.00095081	0.957513	0.00067623	0.00067623
	8460	0.92724	0.00067285	0.00067285	0.934587	0.00137014	0.00137014			8460	0.939782	0.00093619	0.00093619	0.957729	0.00065768	0.00065768
	8490	0.927566	0.00066396	0.00066396	0.935063	0.0013838	0.0013838			8490	0.939909	0.000941	0.000941	0.957974	0.00063117	0.00063117
	8520	0.927974	0.00067297	0.00067297	0.935611	0.00142758	0.00142758			8520	0.940022	0.00094637	0.00094637	0.958196	0.00059089	0.00059089
	8550	0.928636	0.00069327	0.00069327	0.93586	0.001451	0.001451			8550	0.940079	0.00094188	0.00094188	0.958331	0.00063173	0.00063173
	8580	0.92904	0.00069484	0.00069484	0.936227	0.00147316	0.00147316			8580	0.940388	0.00096728	0.00096728	0.959057	0.0005939	0.0005939
	8610	0.929579	0.00073027	0.00073027	0.936871	0.00139814	0.00139814			8610	0.940922	0.00093067	0.00093067	0.959334	0.00063584	0.00063584
	8640	0.930001	0.00071058	0.00071058	0.937599	0.00132556	0.00132556			8640	0.94175	0.00096064	0.00096064	0.959403	0.00066502	0.00066502
	8670	0.930729	0.00069432	0.00069432	0.937949	0.00135944	0.00135944			8670	0.942333	0.00092016	0.00092016	0.95962	0.00066501	0.00066501
	8700	0.931007	0.00067567	0.00067567	0.93837	0.0012876	0.0012876			8700	0.942832	0.00091964	0.00091964	0.959675	0.00066077	0.00066077
	8730	0.931471	0.00070497	0.00070497	0.938513	0.00128315	0.00128315			8730	0.943095	0.00090056	0.00090056	0.960077	0.00067942	0.00067942
	8760	0.932224	0.00066907	0.00066907	0.938634	0.00131615	0.00131615			8760	0.944038	0.00085086	0.00085086	0.96045	0.00072591	0.00072591
	8790	0.932745	0.00067456	0.00067456	0.939542	0.0012088	0.0012088			8790	0.944901	0.00081656	0.00081656	0.960517	0.00069786	0.00069786
	8820	0.932875	0.00066406	0.00066406	0.940087	0.00133547	0.00133547			8820	0.945264	0.00079286	0.00079286	0.960854	0.00071035	0.00071035
	8850	0.933288	0.00065428	0.00065428	0.940175	0.00131419	0.00131419			8850	0.945764	0.00078582	0.00078582	0.96104	0.00068809	0.00068809
	8880	0.933543	0.00065738	0.00065738	0.940708	0.00135755	0.00135755			8880	0.94612	0.00079861	0.00079861	0.961202	0.00067404	0.00067404
	8910	0.934008	0.00064181	0.00064181	0.941165	0.00136366	0.00136366			8910	0.946513	0.00079315	0.00079315	0.961426	0.00071087	0.00071087
	8940	0.934691	0.0006277	0.0006277	0.941165	0.00136366	0.00136366			8940	0.947348	0.00076086	0.00076086	0.961783	0.00063477	0.00063477
	8970	0.935412	0.00067404	0.00067404	0.941629	0.0012971	0.0012971			8970	0.947406	0.00075542	0.00075542	0.961922	0.00063332	0.00063332
	9000	0.935801	0.00065616	0.00065616	0.942196	0.00126544	0.00126544			9000	0.947916	0.0008079	0.0008079	0.962261	0.00070191	0.00070191
	9030	0.936363	0.00062698	0.00062698	0.943629	0.00092296	0.00092296			9030	0.948878	0.0007406	0.0007406	0.96243	0.00070554	0.00070554
	9060	0.936587	0.00064997	0.00064997	0.943747	0.00094135	0.00094135			9060	0.949057	0.0007324	0.0007324	0.962545	0.00067612	0.00067612
	9090	0.936884	0.00064493	0.00064493	0.944307	0.00096201	0.00096201			9090	0.949469	0.00069929	0.00069929	0.962842	0.00062916	0.00062916
	9120	0.937255	0.00063225	0.00063225	0.944335	0.00096892	0.00096892			9120	0.949645	0.00069808	0.00069808	0.963368	0.00059854	0.00059854
	9150	0.937785	0.0006283	0.0006283	0.945007	0.00095663	0.00095663			9150	0.949935	0.00069036	0.00069036	0.963587	0.00059307	0.00059307
	9180	0.938039	0.00064165	0.00064165	0.945136	0.00097674	0.00097674			9180	0.950287	0.00068053	0.00068053	0.964139	0.0005712	0.0005712
	9210	0.938416	0.00070488	0.00070488	0.945364	0.00102412	0.00102412			9210	0.950842	0.00066599	0.00066599	0.964414	0.00059513	0.00059513
	9240	0.938585	0.00072177	0.00072177	0.945881	0.00108423	0.00108423			9240	0.951111	0.00066313	0.00066313	0.964718	0.00061589	0.00061589
	9270	0.938893	0.00072747	0.00072747	0.946107	0.00111305	0.00111305			9270	0.951542	0.00066756	0.00066756	0.965	0.00058052	0.00058052
	9300	0.939054	0.00073641	0.00073641	0.946224	0.00112921	0.00112921			9300	0.951853	0.00064961	0.00064961	0.965336	0.00058532	0.00058532
	9330	0.939148	0.00072399	0.00072399	0.946251	0.00114188	0.00114188			9330	0.952146	0.0006674	0.0006674	0.965678	0.00054172	0.00054172
	9360	0.939479	0.00075025	0.00075025	0.946561	0.001141	0.001141			9360	0.952503	0.00068265	0.00068265	0.966074	0.00051696	0.00051696
	9390	0.939615	0.00073433	0.00073433	0.946816	0.00112804	0.00112804			9390	0.95298	0.00072532	0.00072532	0.966416	0.00050695	0.00050695
	9420	0.939945	0.00072719	0.00072719	0.947644	0.00114129	0.00114129			9420	0.95352	0.00072703	0.00072703	0.966693	0.00052174	0.00052174
	9450	0.940273	0.00069134	0.00069134	0.947943	0.00122045	0.00122045			9450	0.953869	0.00073462	0.00073462	0.967022	0.00047155	0.00047155
	9480	0.940596	0.00065567	0.00065567	0.948556	0.00114001	0.00114001			9480	0.953935	0.00074419	0.00074419	0.967226	0.00043092	0.00043092
	9510	0.941028	0.00065478	0.00065478	0.949389	0.00106559	0.00106559			9510	0.954431	0.0007568	0.0007568	0.967509	0.00042278	0.00042278
	9540	0.941328	0.00065832	0.00065832	0.949589	0.00111948	0.00111948			9540	0.954739	0.00077855	0.00077855	0.967709	0.00048858	0.00048858
	9570	0.941658	0.00064125	0.00064125	0.949726	0.0010883	0.0010883			9570	0.954911	0.00078512	0.00078512	0.967984	0.00050682	0.00050682
	9600	0.942086	0.00064361	0.00064361	0.950024	0.00109101	0.00109101			9600	0.955141	0.00072787	0.00072787	0.968329	0.00053437	0.00053437
	9630	0.942441	0.00064438	0.00064438	0.950117	0.00110399	0.00110399			9630	0.955223	0.00072122	0.00072122	0.968591	0.00054916	0.00054916
	9660	0.943345	0.00064142	0.00064142	0.950331	0.00115211	0.00115211			9660	0.955564	0.00072625	0.00072625	0.968693	0.00053941	0.00053941
	9690	0.943714	0.00065154	0.00065154	0.950467	0.00111647	0.00111647			9690	0.956055	0.00071246	0.00071246	0.968778	0.00052399	0.00052399
	9720	0.944021	0.00060491	0.00060491	0.950635	0.00102764	0.00102764			9720	0.956555	0.00074232	0.00074232	0.969134	0.00058821	0.00058821
	9750	0.944514	0.00059577	0.00059577	0.950762	0.00099589	0.00099589			9750	0.956738	0.00070695	0.00070695	0.969147	0.00058497	0.00058497
	9780	0.944971	0.00054987	0.00054987	0.951158	0.00095531	0.00095531			9780	0.957243	0.00074059	0.00074059	0.969291	0.00056414	0.00056414
	9810	0.945259	0.00052984	0.00052984	0.951325	0.00093838	0.00093838			9810	0.957521	0.00077941	0.00077941	0.969524	0.00054509	0.00054509
	9840	0.945645	0.00051091	0.00051091	0.951873	0.0009234	0.0009234			9840	0.958186	0.00079839	0.00079839	0.969805	0.00051462	0.00051462
	9870	0.945943	0.0005283	0.0005283	0.952035	0.00093616	0.00093616			9870	0.95834	0.00081305	0.00081305	0.969932	0.00052218	0.00052218
	9900	0.946341	0.00052206	0.00052206	0.952246	0.00092836	0.00092836			9900	0.958728	0.00078734	0.00078734	0.970155	0.00050283	0.00050283
	9930	0.946618	0.00053826	0.00053826	0.95235	0.00093311	0.00093311			9930	0.95899	0.00082225	0.00082225	0.97041	0.00051657	0.00051657
	9960	0.94681	0.00050347	0.00050347	0.952609	0.00092884	0.00092884			9960	0.959106	0.00083134	0.00083134	0.970685	0.00050026	0.00050026
	9990	0.947381	0.00050699	0.00050699	0.952801	0.00094055	0.00094055			9990	0.959432	0.00085509	0.00085509	0.970887	0.00053947	0.00053947
	10020	0.9475	0.00048861	0.00048861	0.952801	0.00094055	0.00094055			10020	0.959711	0.00082412	0.00082412	0.970942	0.00052897	0.00052897
	10050	0.947902	0.00053724	0.00053724	0.952986	0.00098678	0.00098678			10050	0.96012	0.0008707	0.0008707	0.971224	0.00052981	0.00052981
	10080	0.948115	0.00056228	0.00056228	0.953053	0.00101018	0.00101018			10080	0.960165	0.00087215	0.00087215	0.971414	0.000541	0.000541
	10110	0.948299	0.00052956	0.00052956	0.953053	0.00101018	0.00101018			10110	0.960373	0.00081124	0.00081124	0.971651	0.00052764	0.00052764
	10140	0.948793	0.00053665	0.00053665	0.953147	0.00103158	0.00103158			10140	0.960665	0.00082642	0.00082642	0.971702	0.00050869	0.00050869
	10170	0.949052	0.00053868	0.00053868	0.953214	0.00103001	0.00103001			10170	0.960974	0.00078039	0.00078039	0.971707	0.00050691	0.00050691
	10200	0.949264	0.00049392	0.00049392	0.9534	0.00098506	0.00098506			10200	0.961512	0.00071769	0.00071769	0.972016	0.00052189	0.00052189
	10230	0.949385	0.00047768	0.00047768	0.953784	0.00098484	0.00098484			10230	0.961701	0.00074219	0.00074219	0.972213	0.00059066	0.00059066
	10260	0.949446	0.00045993	0.00045993	0.954053	0.0009973	0.0009973			10260	0.962007	0.00072002	0.00072002	0.972459	0.00060938	0.00060938
	10290	0.949695	0.00050929	0.00050929	0.954369	0.00096603	0.00096603			10290	0.962155	0.00068623	0.00068623	0.972666	0.00058948	0.00058948
	10320	0.950729	0.00040367	0.00040367	0.954463	0.00098883	0.00098883			10320	0.962189	0.00068462	0.00068462	0.972921	0.00055726	0.00055726
	10350	0.950783	0.00040419	0.00040419	0.95477	0.00094131	0.00094131			10350	0.962623	0.0006645	0.0006645	0.973034	0.00053675	0.00053675
	10380	0.951059	0.00037977	0.00037977	0.955226	0.00086441	0.00086441			10380	0.96278	0.00066021	0.00066021	0.973123	0.00057552	0.00057552
	10410	0.95111	0.00037188	0.00037188	0.955375	0.00086894	0.00086894			10410	0.962888	0.00066594	0.00066594	0.973363	0.00053604	0.00053604
	10440	0.951185	0.0003665	0.0003665	0.955699	0.00089883	0.00089883			10440	0.963421	0.00074146	0.00074146	0.973516	0.00056181	0.00056181
	10470	0.951577	0.00037275	0.00037275	0.955821	0.0008803	0.0008803			10470	0.963684	0.00074928	0.00074928	0.973676	0.00053113	0.00053113
	10500	0.952921	0.00045294	0.00045294	0.955927	0.00087887	0.00087887			10500	0.963833	0.00076481	0.00076481	0.973885	0.00055469	0.00055469
	10530	0.953139	0.00046092	0.00046092	0.956664	0.00073503	0.00073503			10530	0.964756	0.00085549	0.00085549	0.974096	0.00052974	0.00052974
	10560	0.953374	0.00046942	0.00046942	0.956939	0.00065107	0.00065107			10560	0.964892	0.00083744	0.00083744	0.974315	0.00055181	0.00055181
	10590	0.95371	0.00047837	0.00047837	0.957061	0.00062096	0.00062096			10590	0.964892	0.00083744	0.00083744	0.974386	0.00053764	0.00053764
	10620	0.953787	0.00047838	0.00047838	0.957098	0.00063097	0.00063097			10620	0.964892	0.00083744	0.00083744	0.974656	0.00058412	0.00058412
	10650	0.954065	0.00048294	0.00048294	0.957546	0.00057591	0.00057591			10650	0.965102	0.00083229	0.00083229	0.97476	0.00059744	0.00059744
	10680	0.954333	0.0005313	0.0005313	0.957665	0.00057708	0.00057708			10680	0.965164	0.00082174	0.00082174	0.975211	0.00058834	0.00058834
	10710	0.954532	0.00054021	0.00054021	0.958063	0.00056448	0.00056448			10710	0.965357	0.00079413	0.00079413	0.975325	0.00055723	0.00055723
	10740	0.954724	0.00057435	0.00057435	0.958374	0.00060014	0.00060014			10740	0.965576	0.00079853	0.00079853	0.975434	0.0005271	0.0005271
	10770	0.954977	0.0005288	0.0005288	0.9584	0.00059155	0.00059155			10770	0.965681	0.00080619	0.00080619	0.975519	0.00051169	0.00051169
	10800	0.955353	0.00053607	0.00053607	0.958602	0.00058985	0.00058985			10800	0.965843	0.00082525	0.00082525	0.975606	0.00048889	0.00048889
	10830	0.955501	0.00055976	0.00055976	0.958773	0.00061475	0.00061475			10830	0.966211	0.00077129	0.00077129	0.975819	0.00049169	0.00049169
	10860	0.95559	0.00053706	0.00053706	0.959075	0.00056633	0.00056633			10860	0.966581	0.00076164	0.00076164	0.976309	0.00051492	0.00051492
	10890	0.955694	0.00051556	0.00051556	0.959279	0.00053975	0.00053975			10890	0.966581	0.00076164	0.00076164	0.976347	0.00050826	0.00050826
	10920	0.955732	0.00051997	0.00051997	0.959798	0.00045302	0.00045302			10920	0.966924	0.00078041	0.00078041	0.976382	0.00050687	0.00050687
	10950	0.955994	0.00051945	0.00051945	0.960041	0.00045601	0.00045601			10950	0.967045	0.00077714	0.00077714	0.976382	0.00050687	0.00050687
	10980	0.956284	0.00055074	0.00055074	0.960202	0.00046431	0.00046431			10980	0.967357	0.00077839	0.00077839	0.976538	0.00053529	0.00053529
	11010	0.956586	0.00052808	0.00052808	0.960242	0.00045985	0.00045985			11010	0.967407	0.0007848	0.0007848	0.976893	0.00057145	0.00057145
	11040	0.956785	0.00051588	0.00051588	0.960322	0.00047092	0.00047092			11040	0.96768	0.00081849	0.00081849	0.9771	0.00053684	0.00053684
	11070	0.957047	0.00050468	0.00050468	0.960811	0.00052928	0.00052928			11070	0.967819	0.00083908	0.00083908	0.977285	0.0005422	0.0005422
	11100	0.95744	0.0005229	0.0005229	0.961068	0.00053838	0.00053838			11100	0.967819	0.00083908	0.00083908	0.977391	0.00051855	0.00051855
	11130	0.957576	0.00052553	0.00052553	0.961344	0.00053994	0.00053994			11130	0.9684	0.00087058	0.00087058	0.977616	0.00061792	0.00061792
	11160	0.957963	0.00060306	0.00060306	0.961348	0.00054029	0.00054029			11160	0.968569	0.00085507	0.00085507	0.977766	0.0006325	0.0006325
	11190	0.959122	0.00062893	0.00062893	0.961594	0.000547	0.000547			11190	0.968944	0.00088845	0.00088845	0.97785	0.00061477	0.00061477
	11220	0.959229	0.00062504	0.00062504	0.961865	0.00047087	0.00047087			11220	0.969161	0.00088355	0.00088355	0.978018	0.00061374	0.00061374
	11250	0.959242	0.00062021	0.00062021	0.961973	0.00047631	0.00047631			11250	0.969653	0.00090826	0.00090826	0.978122	0.00059563	0.00059563
	11280	0.959586	0.00061976	0.00061976	0.962057	0.0004784	0.0004784			11280	0.969853	0.00087335	0.00087335	0.97829	0.00058695	0.00058695
	11310	0.960049	0.00064408	0.00064408	0.962233	0.00049005	0.00049005			11310	0.970126	0.0008945	0.0008945	0.978337	0.00057817	0.00057817
	11340	0.960772	0.0006069	0.0006069	0.962566	0.00044731	0.00044731			11340	0.970316	0.00093352	0.00093352	0.978412	0.00059915	0.00059915
	11370	0.960974	0.00059791	0.00059791	0.962566	0.00044731	0.00044731			11370	0.970609	0.00088449	0.00088449	0.978462	0.00061431	0.00061431
	11400	0.961089	0.00056172	0.00056172	0.962821	0.00044554	0.00044554			11400	0.971011	0.00088575	0.00088575	0.978469	0.00061214	0.00061214
	11430	0.961318	0.00060479	0.00060479	0.962948	0.00046209	0.00046209			11430	0.971116	0.00088861	0.00088861	0.978469	0.00061214	0.00061214
	11460	0.961422	0.00065116	0.00065116	0.963061	0.00046348	0.00046348			11460	0.971283	0.00087609	0.00087609	0.97864	0.00064114	0.00064114
	11490	0.961707	0.00064342	0.00064342	0.963182	0.00048468	0.00048468			11490	0.971559	0.00087566	0.00087566	0.978912	0.00067302	0.00067302
	11520	0.961754	0.00065622	0.00065622	0.963362	0.00050168	0.00050168			11520	0.971799	0.00081515	0.00081515	0.979069	0.00060634	0.00060634
	11550	0.961907	0.00063117	0.00063117	0.963424	0.00049496	0.00049496			11550	0.97203	0.00082377	0.00082377	0.979125	0.00064113	0.00064113
	11580	0.961967	0.00065074	0.00065074	0.963601	0.00049233	0.00049233			11580	0.972298	0.00081344	0.00081344	0.979395	0.00063236	0.00063236
	11610	0.962171	0.00067153	0.00067153	0.963796	0.00048918	0.00048918			11610	0.972298	0.00081344	0.00081344	0.979586	0.00058813	0.00058813
	11640	0.962304	0.00067595	0.00067595	0.963951	0.00048875	0.00048875			11640	0.972637	0.00080158	0.00080158	0.979841	0.0005346	0.0005346
	11670	0.962659	0.00063668	0.00063668	0.964199	0.00048828	0.00048828			11670	0.972661	0.00080472	0.00080472	0.979889	0.00055659	0.00055659
	11700	0.962897	0.0006363	0.0006363	0.964306	0.00049314	0.00049314			11700	0.972834	0.00079676	0.00079676	0.979979	0.00053529	0.00053529
	11730	0.963304	0.00062722	0.00062722	0.964517	0.00052235	0.00052235			11730	0.972974	0.00080952	0.00080952	0.980303	0.00051894	0.00051894
	11760	0.963674	0.00070952	0.00070952	0.964767	0.00049423	0.00049423			11760	0.972974	0.00080952	0.00080952	0.980398	0.00050397	0.00050397
	11790	0.963801	0.00071251	0.00071251	0.965106	0.00051672	0.00051672			11790	0.972999	0.00080222	0.00080222	0.980398	0.00050397	0.00050397
	11820	0.964152	0.00084094	0.00084094	0.965689	0.00040216	0.00040216			11820	0.972999	0.00080222	0.00080222	0.980428	0.00049444	0.00049444
	11850	0.964508	0.00077527	0.00077527	0.965929	0.00041832	0.00041832			11850	0.973037	0.00079834	0.00079834	0.980544	0.00049851	0.00049851
	11880	0.964508	0.00077527	0.00077527	0.96634	0.00035173	0.00035173			11880	0.973125	0.00080618	0.00080618	0.980593	0.0004778	0.0004778
	11910	0.964595	0.00077404	0.00077404	0.966412	0.0003312	0.0003312			11910	0.973147	0.00080016	0.00080016	0.980593	0.0004778	0.0004778
	11940	0.964867	0.00083605	0.00083605	0.966506	0.00032684	0.00032684			11940	0.973215	0.00081363	0.00081363	0.980661	0.00047243	0.00047243
	11970	0.964867	0.00083605	0.00083605	0.966506	0.00032684	0.00032684			11970	0.973322	0.00084512	0.00084512	0.980738	0.00049949	0.00049949
	12000	0.964983	0.00080472	0.00080472	0.966684	0.0003203	0.0003203			12000	0.973498	0.00087172	0.00087172	0.98081	0.00048766	0.00048766
	12030	0.965305	0.00091589	0.00091589	0.966891	0.00031353	0.00031353			12030	0.973498	0.00087172	0.00087172	0.98097	0.00051545	0.00051545
	12060	0.965355	0.00090789	0.00090789	0.96734	0.00030822	0.00030822			12060	0.973649	0.00085727	0.00085727	0.98097	0.00051545	0.00051545
	12090	0.965439	0.00091095	0.00091095	0.96734	0.00030822	0.00030822			12090	0.973701	0.00085754	0.00085754	0.98114	0.00051125	0.00051125
	12120	0.9658	0.00095282	0.00095282	0.967635	0.00029466	0.00029466			12120	0.974195	0.00088901	0.00088901	0.981248	0.0005626	0.0005626
	12150	0.966097	0.00093108	0.00093108	0.967688	0.00029813	0.00029813			12150	0.974648	0.00093964	0.00093964	0.981304	0.00055771	0.00055771
	12180	0.966117	0.00092617	0.00092617	0.967717	0.00028713	0.00028713			12180	0.97497	0.00085498	0.00085498	0.981466	0.00050876	0.00050876
	12210	0.966361	0.00095361	0.00095361	0.967717	0.00028713	0.00028713			12210	0.97511	0.00086531	0.00086531	0.981679	0.00047465	0.00047465
	12240	0.966492	0.00093227	0.00093227	0.967807	0.00031107	0.00031107			12240	0.975362	0.00086956	0.00086956	0.98182	0.00048788	0.00048788
	12270	0.966649	0.00090552	0.00090552	0.968008	0.00032493	0.00032493			12270	0.975716	0.00092645	0.00092645	0.982002	0.00050034	0.00050034
	12300	0.966878	0.00086408	0.00086408	0.968015	0.00032205	0.00032205			12300	0.975716	0.00092645	0.00092645	0.98202	0.00049311	0.00049311
	12330	0.967339	0.00086558	0.00086558	0.968615	0.00030932	0.00030932			12330	0.975716	0.00092645	0.00092645	0.98202	0.00049311	0.00049311
	12360	0.96749	0.00086556	0.00086556	0.968615	0.00030932	0.00030932			12360	0.975716	0.00092645	0.00092645	0.982133	0.00047087	0.00047087
	12390	0.967506	0.00086291	0.00086291	0.968615	0.00030932	0.00030932			12390	0.975885	0.00093524	0.00093524	0.982191	0.00049367	0.00049367
	12420	0.967534	0.00084828	0.00084828	0.968615	0.00030932	0.00030932			12420	0.975948	0.00093256	0.00093256	0.982233	0.00048011	0.00048011
	12450	0.967778	0.00080476	0.00080476	0.968923	0.00031654	0.00031654			12450	0.976219	0.00097799	0.00097799	0.982362	0.0004582	0.0004582
	12480	0.968035	0.00087059	0.00087059	0.968954	0.00032431	0.00032431			12480	0.976219	0.00097799	0.00097799	0.982432	0.00045445	0.00045445
	12510	0.968121	0.00087619	0.00087619	0.969009	0.00033194	0.00033194			12510	0.976394	0.0009876	0.0009876	0.982696	0.00046304	0.00046304
	12540	0.968487	0.000858	0.000858	0.969009	0.00033194	0.00033194			12540	0.976458	0.00098987	0.00098987	0.982773	0.00045913	0.00045913
	12570	0.968527	0.00085709	0.00085709	0.969213	0.00035424	0.00035424			12570	0.976458	0.00098987	0.00098987	0.98301	0.00046588	0.00046588
	12600	0.968537	0.00085315	0.00085315	0.969367	0.00035074	0.00035074			12600	0.976838	0.00098098	0.00098098	0.983155	0.00046057	0.00046057
	12630	0.968636	0.00085192	0.00085192	0.969462	0.000354	0.000354			12630	0.977003	0.00100156	0.00100156	0.983155	0.00046057	0.00046057
	12660	0.968703	0.00085806	0.00085806	0.969462	0.000354	0.000354			12660	0.977183	0.00100838	0.00100838	0.983278	0.00046976	0.00046976
	12690	0.968748	0.00084871	0.00084871	0.969462	0.000354	0.000354			12690	0.977556	0.00100219	0.00100219	0.983278	0.00046976	0.00046976
	12720	0.96882	0.00084278	0.00084278	0.969648	0.00036667	0.00036667			12720	0.977993	0.00090415	0.00090415	0.983278	0.00046976	0.00046976
	12750	0.968956	0.00082311	0.00082311	0.969872	0.00039692	0.00039692			12750	0.977993	0.00090415	0.00090415	0.983449	0.00048709	0.00048709
	12780	0.968956	0.00082311	0.00082311	0.969952	0.00040796	0.00040796			12780	0.978128	0.00084877	0.00084877	0.983677	0.00053138	0.00053138
	12810	0.969244	0.00085663	0.00085663	0.970133	0.00041358	0.00041358			12810	0.978302	0.00083024	0.00083024	0.983759	0.00052213	0.00052213
	12840	0.969427	0.00083353	0.00083353	0.970215	0.00042675	0.00042675			12840	0.9785	0.00082745	0.00082745	0.983841	0.00053655	0.00053655
	12870	0.970036	0.00085533	0.00085533	0.970281	0.00043423	0.00043423			12870	0.9785	0.00082745	0.00082745	0.983841	0.00053655	0.00053655
	12900	0.970197	0.00083242	0.00083242	0.970399	0.00045959	0.00045959			12900	0.978648	0.00082241	0.00082241	0.983908	0.00051552	0.00051552
	12930	0.970216	0.00082206	0.00082206	0.970848	0.00054153	0.00054153			12930	0.978965	0.0007767	0.0007767	0.983928	0.00050724	0.00050724
	12960	0.970672	0.00089035	0.00089035	0.970902	0.00055396	0.00055396			12960	0.979153	0.00079323	0.00079323	0.983995	0.00055758	0.00055758
	12990	0.970993	0.00093617	0.00093617	0.970943	0.00055745	0.00055745			12990	0.979363	0.00082866	0.00082866	0.984055	0.00056689	0.00056689
	13020	0.97123	0.00102462	0.00102462	0.971206	0.00058358	0.00058358			13020	0.979624	0.00086748	0.00086748	0.984236	0.00052726	0.00052726
	13050	0.971355	0.00098446	0.00098446	0.971395	0.00061779	0.00061779			13050	0.97972	0.00086556	0.00086556	0.984284	0.0005278	0.0005278
	13080	0.971487	0.00095391	0.00095391	0.971395	0.00061779	0.00061779			13080	0.980072	0.00084308	0.00084308	0.984592	0.00058382	0.00058382
	13110	0.97152	0.00093709	0.00093709	0.971677	0.00050078	0.00050078			13110	0.980144	0.00083627	0.00083627	0.984592	0.00058382	0.00058382
	13140	0.971554	0.00092216	0.00092216	0.971723	0.00051003	0.00051003			13140	0.980144	0.00083627	0.00083627	0.984592	0.00058382	0.00058382
	13170	0.97191	0.00091219	0.00091219	0.971855	0.00053496	0.00053496			13170	0.980186	0.00083881	0.00083881	0.984592	0.00058382	0.00058382
	13200	0.972066	0.00089851	0.00089851	0.971994	0.00056092	0.00056092			13200	0.980282	0.00084171	0.00084171	0.984592	0.00058382	0.00058382
	13230	0.972147	0.00086389	0.00086389	0.971994	0.00056092	0.00056092			13230	0.980422	0.00077258	0.00077258	0.984641	0.00057415	0.00057415
	13260	0.972294	0.00090293	0.00090293	0.97204	0.0005691	0.0005691			13260	0.980485	0.00078337	0.00078337	0.984729	0.00058233	0.00058233
	13290	0.972407	0.00093133	0.00093133	0.972424	0.00060674	0.00060674			13290	0.980883	0.00081266	0.00081266	0.984792	0.00056027	0.00056027
	13320	0.972653	0.00089079	0.00089079	0.972471	0.00060833	0.00060833			13320	0.980883	0.00081266	0.00081266	0.984908	0.00053613	0.00053613
	13350	0.972863	0.00092718	0.00092718	0.972783	0.00058932	0.00058932			13350	0.981086	0.00069172	0.00069172	0.984908	0.00053613	0.00053613
	13380	0.972954	0.00090642	0.00090642	0.972848	0.00060173	0.00060173			13380	0.981198	0.00070112	0.00070112	0.985133	0.00047748	0.00047748
	13410	0.973107	0.00084886	0.00084886	0.972877	0.00060527	0.00060527			13410	0.981244	0.00070973	0.00070973	0.985133	0.00047748	0.00047748
	13440	0.973199	0.00084833	0.00084833	0.973006	0.00062094	0.00062094			13440	0.981322	0.0007286	0.0007286	0.985133	0.00047748	0.00047748
	13470	0.973368	0.00093806	0.00093806	0.973189	0.00061089	0.00061089			13470	0.981322	0.0007286	0.0007286	0.985166	0.00049183	0.00049183
	13500	0.973985	0.00087865	0.00087865	0.973262	0.00062165	0.00062165			13500	0.981391	0.00073768	0.00073768	0.985185	0.00048669	0.00048669
	13530	0.974197	0.00095596	0.00095596	0.97346	0.0006543	0.0006543			13530	0.981391	0.00073768	0.00073768	0.985185	0.00048669	0.00048669
	13560	0.974374	0.00100155	0.00100155	0.973529	0.0005973	0.0005973			13560	0.981558	0.00068874	0.00068874	0.985237	0.00049359	0.00049359
	13590	0.974374	0.00100155	0.00100155	0.973874	0.00049442	0.00049442			13590	0.981639	0.00069097	0.00069097	0.985366	0.00047824	0.00047824
	13620	0.974516	0.00098424	0.00098424	0.973874	0.00049442	0.00049442			13620	0.981899	0.0006853	0.0006853	0.985448	0.00045974	0.00045974
	13650	0.974608	0.00096185	0.00096185	0.974119	0.00053275	0.00053275			13650	0.981953	0.00069489	0.00069489	0.98546	0.00045434	0.00045434
	13680	0.974714	0.00095954	0.00095954	0.974119	0.00053275	0.00053275			13680	0.981953	0.00069489	0.00069489	0.985741	0.00045362	0.00045362
	13710	0.974714	0.00095954	0.00095954	0.974482	0.00051477	0.00051477			13710	0.98215	0.0007208	0.0007208	0.985961	0.00045769	0.00045769
	13740	0.974787	0.00093625	0.00093625	0.97452	0.0005202	0.0005202			13740	0.98215	0.0007208	0.0007208	0.986034	0.00046228	0.00046228
	13770	0.974787	0.00093625	0.00093625	0.974651	0.00048419	0.00048419			13770	0.98215	0.0007208	0.0007208	0.986118	0.00047811	0.00047811
	13800	0.975079	0.00088043	0.00088043	0.974677	0.000488	0.000488			13800	0.982273	0.00071618	0.00071618	0.986118	0.00047811	0.00047811
	13830	0.97531	0.00089132	0.00089132	0.975134	0.00047363	0.00047363			13830	0.982336	0.0007137	0.0007137	0.986272	0.00044889	0.00044889
	13860	0.975366	0.00090992	0.00090992	0.975164	0.00047978	0.00047978			13860	0.982438	0.00072211	0.00072211	0.986513	0.0004394	0.0004394
	13890	0.975562	0.00087086	0.00087086	0.975359	0.00051825	0.00051825			13890	0.982531	0.0007121	0.0007121	0.986619	0.00041354	0.00041354
	13920	0.97569	0.00086648	0.00086648	0.975662	0.000473	0.000473			13920	0.982531	0.0007121	0.0007121	0.986688	0.00039119	0.00039119
	13950	0.975796	0.00088096	0.00088096	0.975662	0.000473	0.000473			13950	0.982833	0.00072781	0.00072781	0.986688	0.00039119	0.00039119
	13980	0.976088	0.00081051	0.00081051	0.975668	0.00047447	0.00047447			13980	0.982833	0.00072781	0.00072781	0.986799	0.00040756	0.00040756
	14010	0.97626	0.00078225	0.00078225	0.975737	0.00046652	0.00046652			14010	0.982889	0.0007312	0.0007312	0.986799	0.00040756	0.00040756
	14040	0.97626	0.00078225	0.00078225	0.975876	0.00044793	0.00044793			14040	0.982975	0.0007373	0.0007373	0.986799	0.00040756	0.00040756
	14070	0.976295	0.00077063	0.00077063	0.975987	0.00046815	0.00046815			14070	0.983116	0.00075545	0.00075545	0.987122	0.0004039	0.0004039
	14100	0.976418	0.00075614	0.00075614	0.976383	0.00051537	0.00051537			14100	0.983146	0.00076107	0.00076107	0.987122	0.0004039	0.0004039
	14130	0.977138	0.00067521	0.00067521	0.976886	0.00048191	0.00048191			14130	0.983197	0.00077158	0.00077158	0.987326	0.00039733	0.00039733
	14160	0.977253	0.00065155	0.00065155	0.977021	0.00049579	0.00049579			14160	0.983308	0.00078709	0.00078709	0.987397	0.00038889	0.00038889
	14190	0.977351	0.00061436	0.00061436	0.977021	0.00049579	0.00049579			14190	0.983413	0.00072705	0.00072705	0.987551	0.00036879	0.00036879
	14220	0.977476	0.0005994	0.0005994	0.977021	0.00049579	0.00049579			14220	0.983573	0.00075172	0.00075172	0.98775	0.00031253	0.00031253
	14250	0.977533	0.00057641	0.00057641	0.977264	0.00052485	0.00052485			14250	0.983633	0.00076052	0.00076052	0.987778	0.00030707	0.00030707
	14280	0.977573	0.00055701	0.00055701	0.977264	0.00052485	0.00052485			14280	0.983717	0.00075972	0.00075972	0.987894	0.00029003	0.00029003
	14310	0.977607	0.00055974	0.00055974	0.977333	0.00049311	0.00049311			14310	0.983863	0.0007868	0.0007868	0.987909	0.00028422	0.00028422
	14340	0.977689	0.0005376	0.0005376	0.97749	0.00051112	0.00051112			14340	0.983967	0.00078555	0.00078555	0.988006	0.00029092	0.00029092
	14370	0.977769	0.00054072	0.00054072	0.977708	0.0005136	0.0005136			14370	0.983967	0.00078555	0.00078555	0.988103	0.00030213	0.00030213
	14400	0.977769	0.00054072	0.00054072	0.978083	0.0005198	0.0005198			14400	0.983967	0.00078555	0.00078555	0.988374	0.00027049	0.00027049
	14430	0.97781	0.0005238	0.0005238	0.978115	0.00051732	0.00051732			14430	0.983967	0.00078555	0.00078555	0.988374	0.00027049	0.00027049
	14460	0.977941	0.00054063	0.00054063	0.978171	0.00052901	0.00052901			14460	0.984085	0.00071354	0.00071354	0.988374	0.00027049	0.00027049
	14490	0.97803	0.00050185	0.00050185	0.978391	0.00053884	0.00053884			14490	0.984135	0.00071547	0.00071547	0.988374	0.00027049	0.00027049
	14520	0.97803	0.00050185	0.00050185	0.978391	0.00053884	0.00053884			14520	0.984135	0.00071547	0.00071547	0.988424	0.00028029	0.00028029
	14550	0.978144	0.00048164	0.00048164	0.978391	0.00053884	0.00053884			14550	0.984135	0.00071547	0.00071547	0.988491	0.00028089	0.00028089
	14580	0.97832	0.00052664	0.00052664	0.978463	0.00050083	0.00050083			14580	0.984211	0.00072094	0.00072094	0.988491	0.00028089	0.00028089
	14610	0.97832	0.00052664	0.00052664	0.978463	0.00050083	0.00050083			14610	0.984211	0.00072094	0.00072094	0.988814	0.00029497	0.00029497
	14640	0.97832	0.00052664	0.00052664	0.978463	0.00050083	0.00050083			14640	0.984211	0.00072094	0.00072094	0.989055	0.00032845	0.00032845
	14670	0.978452	0.00049336	0.00049336	0.978517	0.00050268	0.00050268			14670	0.984303	0.00071603	0.00071603	0.989181	0.0003586	0.0003586
	14700	0.978552	0.00045987	0.00045987	0.978517	0.00050268	0.00050268			14700	0.984359	0.00072436	0.00072436	0.989181	0.0003586	0.0003586
	14730	0.978552	0.00045987	0.00045987	0.978517	0.00050268	0.00050268			14730	0.984359	0.00072436	0.00072436	0.989181	0.0003586	0.0003586
	14760	0.978595	0.00045282	0.00045282	0.978517	0.00050268	0.00050268			14760	0.984359	0.00072436	0.00072436	0.989181	0.0003586	0.0003586
	14790	0.97861	0.00044675	0.00044675	0.978776	0.00053356	0.00053356			14790	0.984378	0.00072791	0.00072791	0.989221	0.00037553	0.00037553
	14820	0.97867	0.00043687	0.00043687	0.979097	0.00048811	0.00048811			14820	0.984378	0.00072791	0.00072791	0.989221	0.00037553	0.00037553
	14850	0.978705	0.00042937	0.00042937	0.979505	0.000495	0.000495			14850	0.984378	0.00072791	0.00072791	0.989259	0.00036973	0.00036973
	14880	0.978791	0.00042	0.00042	0.980133	0.00046152	0.00046152			14880	0.984756	0.00067803	0.00067803	0.989392	0.00037687	0.00037687
	14910	0.978855	0.00040728	0.00040728	0.980133	0.00046152	0.00046152			14910	0.984756	0.00067803	0.00067803	0.989392	0.00037687	0.00037687
	14940	0.978855	0.00040728	0.00040728	0.980133	0.00046152	0.00046152			14940	0.98512	0.00070499	0.00070499	0.989428	0.00036616	0.00036616
	14970	0.978861	0.00040399	0.00040399	0.980162	0.00045959	0.00045959			14970	0.985185	0.00070769	0.00070769	0.989616	0.00039817	0.00039817
	15000	0.978861	0.00040399	0.00040399	0.980264	0.00047296	0.00047296			15000	0.985383	0.00073305	0.00073305	0.989919	0.00035207	0.00035207
	15030	0.978942	0.00039815	0.00039815	0.980264	0.00047296	0.00047296			15030	0.985383	0.00073305	0.00073305	0.989919	0.00035207	0.00035207
	15060	0.979029	0.00036788	0.00036788	0.980264	0.00047296	0.00047296			15060	0.985383	0.00073305	0.00073305	0.989919	0.00035207	0.00035207
	15090	0.979049	0.00035683	0.00035683	0.98048	0.00043546	0.00043546			15090	0.985383	0.00073305	0.00073305	0.990015	0.00033165	0.00033165
	15120	0.979181	0.00033093	0.00033093	0.980741	0.00044149	0.00044149			15120	0.985383	0.00073305	0.00073305	0.990232	0.00033483	0.00033483
	15150	0.979263	0.0003243	0.0003243	0.980741	0.00044149	0.00044149			15150	0.985444	0.00073612	0.00073612	0.990282	0.00033597	0.00033597
	15180	0.979285	0.00031391	0.00031391	0.980944	0.00047481	0.00047481			15180	0.985671	0.00066523	0.00066523	0.990413	0.00030829	0.00030829
	15210	0.979285	0.00031391	0.00031391	0.980944	0.00047481	0.00047481			15210	0.985671	0.00066523	0.00066523	0.990413	0.00030829	0.00030829
	15240	0.979448	0.00031003	0.00031003	0.980944	0.00047481	0.00047481			15240	0.985671	0.00066523	0.00066523	0.990413	0.00030829	0.00030829
	15270	0.979448	0.00031003	0.00031003	0.98103	0.00047239	0.00047239			15270	0.985755	0.00067822	0.00067822	0.990413	0.00030829	0.00030829
	15300	0.9795	0.00030149	0.00030149	0.981172	0.00038964	0.00038964			15300	0.985813	0.00068764	0.00068764	0.990413	0.00030829	0.00030829
	15330	0.979652	0.00027438	0.00027438	0.981545	0.00036762	0.00036762			15330	0.985813	0.00068764	0.00068764	0.990562	0.00030067	0.00030067
	15360	0.979744	0.0002519	0.0002519	0.981566	0.00036622	0.00036622			15360	0.985813	0.00068764	0.00068764	0.990638	0.00032188	0.00032188
	15390	0.979797	0.00025587	0.00025587	0.981687	0.00036151	0.00036151			15390	0.985813	0.00068764	0.00068764	0.990638	0.00032188	0.00032188
	15420	0.97991	0.00024356	0.00024356	0.981949	0.00035989	0.00035989			15420	0.985943	0.00072766	0.00072766	0.990748	0.00034602	0.00034602
	15450	0.979925	0.00023567	0.00023567	0.981949	0.00035989	0.00035989			15450	0.985943	0.00072766	0.00072766	0.99081	0.00032976	0.00032976
	15480	0.980115	0.00024484	0.00024484	0.981949	0.00035989	0.00035989			15480	0.985973	0.00072361	0.00072361	0.990959	0.00030928	0.00030928
	15510	0.98026	0.00025689	0.00025689	0.981949	0.00035989	0.00035989			15510	0.986047	0.00065779	0.00065779	0.99102	0.0002924	0.0002924
	15540	0.980309	0.00023824	0.00023824	0.982003	0.0003578	0.0003578			15540	0.986047	0.00065779	0.00065779	0.991153	0.00029686	0.00029686
	15570	0.980825	0.00022711	0.00022711	0.982317	0.00037084	0.00037084			15570	0.986047	0.00065779	0.00065779	0.991184	0.00029853	0.00029853
	15600	0.98106	0.00027456	0.00027456	0.982346	0.00038019	0.00038019			15600	0.986354	0.0005543	0.0005543	0.991184	0.00029853	0.00029853
	15630	0.9811	0.00026269	0.00026269	0.982346	0.00038019	0.00038019			15630	0.986354	0.0005543	0.0005543	0.991184	0.00029853	0.00029853
	15660	0.981307	0.00032866	0.00032866	0.982346	0.00038019	0.00038019			15660	0.986354	0.0005543	0.0005543	0.991215	0.00029516	0.00029516
	15690	0.981307	0.00032866	0.00032866	0.982346	0.00038019	0.00038019			15690	0.986354	0.0005543	0.0005543	0.991282	0.0002845	0.0002845
	15720	0.981848	0.00041956	0.00041956	0.982346	0.00038019	0.00038019			15720	0.986354	0.0005543	0.0005543	0.991282	0.0002845	0.0002845
	15750	0.981925	0.00044353	0.00044353	0.982583	0.0003857	0.0003857			15750	0.986627	0.00050602	0.00050602	0.991282	0.0002845	0.0002845
	15780	0.981925	0.00044353	0.00044353	0.982583	0.0003857	0.0003857			15780	0.986627	0.00050602	0.00050602	0.991311	0.00028839	0.00028839
	15810	0.982052	0.00041823	0.00041823	0.982684	0.00038694	0.00038694			15810	0.986627	0.00050602	0.00050602	0.991311	0.00028839	0.00028839
	15840	0.982081	0.00040782	0.00040782	0.982684	0.00038694	0.00038694			15840	0.986627	0.00050602	0.00050602	0.991311	0.00028839	0.00028839
	15870	0.982125	0.00040513	0.00040513	0.983218	0.00044854	0.00044854			15870	0.98686	0.00051831	0.00051831	0.991311	0.00028839	0.00028839
	15900	0.982176	0.00038368	0.00038368	0.983424	0.00042636	0.00042636			15900	0.987326	0.00048602	0.00048602	0.991311	0.00028839	0.00028839
	15930	0.982176	0.00038368	0.00038368	0.983584	0.00038881	0.00038881			15930	0.987615	0.00047503	0.00047503	0.991371	0.00030593	0.00030593
	15960	0.982176	0.00038368	0.00038368	0.983584	0.00038881	0.00038881			15960	0.987745	0.00042613	0.00042613	0.991371	0.00030593	0.00030593
	15990	0.982255	0.00035558	0.00035558	0.983584	0.00038881	0.00038881			15990	0.987827	0.00044467	0.00044467	0.991463	0.00028686	0.00028686
	16020	0.982255	0.00035558	0.00035558	0.984012	0.00036479	0.00036479			16020	0.987976	0.00042337	0.00042337	0.991607	0.00028172	0.00028172
	16050	0.982255	0.00035558	0.00035558	0.984163	0.00036275	0.00036275			16050	0.987976	0.00042337	0.00042337	0.991607	0.00028172	0.00028172
	16080	0.982469	0.00037776	0.00037776	0.984247	0.00035837	0.00035837			16080	0.988068	0.00040073	0.00040073	0.991673	0.00027522	0.00027522
	16110	0.982469	0.00037776	0.00037776	0.984447	0.00032181	0.00032181			16110	0.988353	0.00044723	0.00044723	0.991739	0.00028161	0.00028161
	16140	0.982469	0.00037776	0.00037776	0.984447	0.00032181	0.00032181			16140	0.988467	0.00044136	0.00044136	0.991862	0.00025753	0.00025753
	16170	0.983022	0.00036641	0.00036641	0.984693	0.00031641	0.00031641			16170	0.988771	0.00043209	0.00043209	0.99201	0.00025836	0.00025836
	16200	0.983022	0.00036641	0.00036641	0.984792	0.00034359	0.00034359			16200	0.988906	0.00042113	0.00042113	0.992053	0.00025848	0.00025848
	16230	0.983022	0.00036641	0.00036641	0.985051	0.00037311	0.00037311			16230	0.988906	0.00042113	0.00042113	0.992146	0.00026669	0.00026669
	16260	0.983063	0.00035178	0.00035178	0.985051	0.00037311	0.00037311			16260	0.988906	0.00042113	0.00042113	0.992146	0.00026669	0.00026669
	16290	0.983063	0.00035178	0.00035178	0.985051	0.00037311	0.00037311			16290	0.988906	0.00042113	0.00042113	0.992146	0.00026669	0.00026669
	16320	0.983171	0.00036757	0.00036757	0.985245	0.00035279	0.00035279			16320	0.989079	0.00041955	0.00041955	0.992187	0.0002602	0.0002602
	16350	0.983171	0.00036757	0.00036757	0.985245	0.00035279	0.00035279			16350	0.98915	0.00043207	0.00043207	0.992187	0.0002602	0.0002602
	16380	0.983171	0.00036757	0.00036757	0.985245	0.00035279	0.00035279			16380	0.98915	0.00043207	0.00043207	0.992285	0.00024886	0.00024886
	16410	0.983171	0.00036757	0.00036757	0.98549	0.00039158	0.00039158			16410	0.98915	0.00043207	0.00043207	0.992376	0.00024884	0.00024884
	16440	0.98323	0.00038169	0.00038169	0.985809	0.00032328	0.00032328			16440	0.989432	0.00042857	0.00042857	0.992376	0.00024884	0.00024884
	16470	0.98331	0.00036565	0.00036565	0.985809	0.00032328	0.00032328			16470	0.989432	0.00042857	0.00042857	0.992479	0.00024004	0.00024004
	16500	0.983511	0.00036646	0.00036646	0.985952	0.00031456	0.00031456			16500	0.989602	0.00042922	0.00042922	0.992638	0.00026326	0.00026326
	16530	0.983511	0.00036646	0.00036646	0.985952	0.00031456	0.00031456			16530	0.989724	0.00042254	0.00042254	0.992638	0.00026326	0.00026326
	16560	0.983573	0.00036573	0.00036573	0.985999	0.00030662	0.00030662			16560	0.989724	0.00042254	0.00042254	0.9927	0.00024315	0.00024315
	16590	0.983573	0.00036573	0.00036573	0.985999	0.00030662	0.00030662			16590	0.989724	0.00042254	0.00042254	0.992751	0.00022633	0.00022633
	16620	0.983573	0.00036573	0.00036573	0.985999	0.00030662	0.00030662			16620	0.989724	0.00042254	0.00042254	0.992845	0.00022947	0.00022947
	16650	0.983698	0.00039077	0.00039077	0.986138	0.00031796	0.00031796			16650	0.98978	0.00041531	0.00041531	0.992845	0.00022947	0.00022947
	16680	0.983812	0.00036475	0.00036475	0.986138	0.00031796	0.00031796			16680	0.98978	0.00041531	0.00041531	0.992845	0.00022947	0.00022947
	16710	0.983812	0.00036475	0.00036475	0.986138	0.00031796	0.00031796			16710	0.98978	0.00041531	0.00041531	0.992845	0.00022947	0.00022947
	16740	0.983983	0.00036707	0.00036707	0.98616	0.00031806	0.00031806			16740	0.98978	0.00041531	0.00041531	0.992845	0.00022947	0.00022947
	16770	0.984169	0.00035128	0.00035128	0.98616	0.00031806	0.00031806			16770	0.98978	0.00041531	0.00041531	0.99295	0.00026123	0.00026123
	16800	0.984169	0.00035128	0.00035128	0.98616	0.00031806	0.00031806			16800	0.98978	0.00041531	0.00041531	0.99295	0.00026123	0.00026123
	16830	0.984273	0.00037024	0.00037024	0.986286	0.0003263	0.0003263			16830	0.989847	0.00040608	0.00040608	0.99295	0.00026123	0.00026123
	16860	0.984679	0.00032161	0.00032161	0.986326	0.0003268	0.0003268			16860	0.989897	0.00041622	0.00041622	0.99299	0.00025617	0.00025617
	16890	0.98477	0.00033571	0.00033571	0.986326	0.0003268	0.0003268			16890	0.990048	0.00044431	0.00044431	0.993108	0.00028061	0.00028061
	16920	0.984848	0.00033582	0.00033582	0.9864	0.00030316	0.00030316			16920	0.990125	0.00045179	0.00045179	0.993108	0.00028061	0.00028061
	16950	0.984848	0.00033582	0.00033582	0.9864	0.00030316	0.00030316			16950	0.990263	0.00046737	0.00046737	0.993108	0.00028061	0.00028061
	16980	0.984896	0.0003427	0.0003427	0.9864	0.00030316	0.00030316			16980	0.990263	0.00046737	0.00046737	0.993339	0.00030768	0.00030768
	17010	0.984973	0.00033666	0.00033666	0.9864	0.00030316	0.00030316			17010	0.990263	0.00046737	0.00046737	0.993339	0.00030768	0.00030768
	17040	0.984973	0.00033666	0.00033666	0.9864	0.00030316	0.00030316			17040	0.990263	0.00046737	0.00046737	0.993339	0.00030768	0.00030768
	17070	0.985159	0.0003339	0.0003339	0.986766	0.00029164	0.00029164			17070	0.990263	0.00046737	0.00046737	0.993368	0.00030169	0.00030169
	17100	0.985159	0.0003339	0.0003339	0.98683	0.00027705	0.00027705			17100	0.990299	0.0004601	0.0004601	0.993416	0.00029202	0.00029202
	17130	0.98519	0.0003287	0.0003287	0.98683	0.00027705	0.00027705			17130	0.990299	0.0004601	0.0004601	0.993448	0.00028447	0.00028447
	17160	0.985351	0.00030347	0.00030347	0.986963	0.00029	0.00029			17160	0.990511	0.00041043	0.00041043	0.993561	0.00029812	0.00029812
	17190	0.985351	0.00030347	0.00030347	0.986963	0.00029	0.00029			17190	0.990545	0.00041156	0.00041156	0.993561	0.00029812	0.00029812
	17220	0.985409	0.00030157	0.00030157	0.987046	0.00028823	0.00028823			17220	0.990545	0.00041156	0.00041156	0.993561	0.00029812	0.00029812
	17250	0.985617	0.00031878	0.00031878	0.987092	0.00026114	0.00026114			17250	0.990638	0.00039893	0.00039893	0.99363	0.00029473	0.00029473
	17280	0.985617	0.00031878	0.00031878	0.987092	0.00026114	0.00026114			17280	0.990731	0.00039373	0.00039373	0.993641	0.00029322	0.00029322
	17310	0.985617	0.00031878	0.00031878	0.987092	0.00026114	0.00026114			17310	0.990731	0.00039373	0.00039373	0.993641	0.00029322	0.00029322
	17340	0.985937	0.00032793	0.00032793	0.987092	0.00026114	0.00026114			17340	0.990731	0.00039373	0.00039373	0.993732	0.00027472	0.00027472
	17370	0.985937	0.00032793	0.00032793	0.987092	0.00026114	0.00026114			17370	0.990731	0.00039373	0.00039373	0.993732	0.00027472	0.00027472
	17400	0.985937	0.00032793	0.00032793	0.987092	0.00026114	0.00026114			17400	0.990731	0.00039373	0.00039373	0.993732	0.00027472	0.00027472
	17430	0.986	0.00034945	0.00034945	0.987266	0.00028175	0.00028175			17430	0.990731	0.00039373	0.00039373	0.993732	0.00027472	0.00027472
	17460	0.986103	0.00036306	0.00036306	0.987492	0.00029314	0.00029314			17460	0.990837	0.00039719	0.00039719	0.993732	0.00027472	0.00027472
	17490	0.986251	0.00039057	0.00039057	0.987492	0.00029314	0.00029314			17490	0.990837	0.00039719	0.00039719	0.993989	0.00028599	0.00028599
	17520	0.98627	0.00038968	0.00038968	0.987544	0.00029379	0.00029379			17520	0.990837	0.00039719	0.00039719	0.993989	0.00028599	0.00028599
	17550	0.98627	0.00038968	0.00038968	0.987628	0.00027084	0.00027084			17550	0.991006	0.0004106	0.0004106	0.993989	0.00028599	0.00028599
	17580	0.98627	0.00038968	0.00038968	0.987628	0.00027084	0.00027084			17580	0.991006	0.0004106	0.0004106	0.994083	0.00030345	0.00030345
	17610	0.98627	0.00038968	0.00038968	0.987628	0.00027084	0.00027084			17610	0.991006	0.0004106	0.0004106	0.994154	0.00029103	0.00029103
	17640	0.986308	0.00040466	0.00040466	0.987628	0.00027084	0.00027084			17640	0.991006	0.0004106	0.0004106	0.994236	0.00028677	0.00028677
	17670	0.986448	0.0003909	0.0003909	0.987628	0.00027084	0.00027084			17670	0.991032	0.00041535	0.00041535	0.994286	0.00027871	0.00027871
	17700	0.986448	0.0003909	0.0003909	0.987628	0.00027084	0.00027084			17700	0.991099	0.00042096	0.00042096	0.994286	0.00027871	0.00027871
	17730	0.986542	0.00037559	0.00037559	0.987656	0.00027141	0.00027141			17730	0.991149	0.00041336	0.00041336	0.994286	0.00027871	0.00027871
	17760	0.986542	0.00037559	0.00037559	0.987656	0.00027141	0.00027141			17760	0.991254	0.00041585	0.00041585	0.994286	0.00027871	0.00027871
	17790	0.986606	0.00035726	0.00035726	0.98777	0.00024615	0.00024615			17790	0.991366	0.00043578	0.00043578	0.994286	0.00027871	0.00027871
	17820	0.986637	0.00034892	0.00034892	0.987922	0.00022515	0.00022515			17820	0.99147	0.00036528	0.00036528	0.994286	0.00027871	0.00027871
	17850	0.986637	0.00034892	0.00034892	0.988009	0.0002409	0.0002409			17850	0.991621	0.00030397	0.00030397	0.994286	0.00027871	0.00027871
	17880	0.986637	0.00034892	0.00034892	0.988227	0.00020203	0.00020203			17880	0.991785	0.00021352	0.00021352	0.994356	0.00026487	0.00026487
	17910	0.986699	0.00034382	0.00034382	0.988227	0.00020203	0.00020203			17910	0.991906	0.00022259	0.00022259	0.99436	0.00026556	0.00026556
	17940	0.986722	0.00033476	0.00033476	0.988227	0.00020203	0.00020203			17940	0.992079	0.00023358	0.00023358	0.99436	0.00026556	0.00026556
	17970	0.986722	0.00033476	0.00033476	0.988343	0.00019511	0.00019511			17970	0.992079	0.00023358	0.00023358	0.99436	0.00026556	0.00026556
	18000	0.986882	0.00033142	0.00033142	0.988449	0.00022403	0.00022403			18000	0.992079	0.00023358	0.00023358	0.99436	0.00026556	0.00026556
	18030	0.986882	0.00033142	0.00033142	0.988639	0.00023473	0.00023473			18030	0.992241	0.0002607	0.0002607	0.99436	0.00026556	0.00026556
	18060	0.986882	0.00033142	0.00033142	0.988639	0.00023473	0.00023473			18060	0.992346	0.00025618	0.00025618	0.99436	0.00026556	0.00026556
	18090	0.986912	0.00033223	0.00033223	0.988774	0.00023314	0.00023314			18090	0.992461	0.00026411	0.00026411	0.99436	0.00026556	0.00026556
	18120	0.986967	0.00032719	0.00032719	0.988774	0.00023314	0.00023314			18120	0.992461	0.00026411	0.00026411	0.994452	0.00025649	0.00025649
	18150	0.986967	0.00032719	0.00032719	0.988774	0.00023314	0.00023314			18150	0.992461	0.00026411	0.00026411	0.99455	0.00024109	0.00024109
	18180	0.986983	0.00032058	0.00032058	0.988774	0.00023314	0.00023314			18180	0.992461	0.00026411	0.00026411	0.99455	0.00024109	0.00024109
	18210	0.987013	0.00032048	0.00032048	0.988774	0.00023314	0.00023314			18210	0.992461	0.00026411	0.00026411	0.99455	0.00024109	0.00024109
	18240	0.987117	0.00032979	0.00032979	0.988825	0.00022562	0.00022562			18240	0.992461	0.00026411	0.00026411	0.99455	0.00024109	0.00024109
	18270	0.987117	0.00032979	0.00032979	0.989019	0.00022913	0.00022913			18270	0.992461	0.00026411	0.00026411	0.994607	0.00023462	0.00023462
	18300	0.987693	0.00034331	0.00034331	0.989019	0.00022913	0.00022913			18300	0.992461	0.00026411	0.00026411	0.994607	0.00023462	0.00023462
	18330	0.98774	0.00033131	0.00033131	0.989019	0.00022913	0.00022913			18330	0.992461	0.00026411	0.00026411	0.994651	0.00024399	0.00024399
	18360	0.98774	0.00033131	0.00033131	0.989019	0.00022913	0.00022913			18360	0.992461	0.00026411	0.00026411	0.994651	0.00024399	0.00024399
	18390	0.98774	0.00033131	0.00033131	0.989137	0.00025708	0.00025708			18390	0.992694	0.00028132	0.00028132	0.994651	0.00024399	0.00024399
	18420	0.987847	0.00034614	0.00034614	0.989137	0.00025708	0.00025708			18420	0.992694	0.00028132	0.00028132	0.994731	0.00024731	0.00024731
	18450	0.987861	0.00034164	0.00034164	0.989331	0.00022422	0.00022422			18450	0.992694	0.00028132	0.00028132	0.994731	0.00024731	0.00024731
	18480	0.987861	0.00034164	0.00034164	0.989376	0.00021634	0.00021634			18480	0.992694	0.00028132	0.00028132	0.994731	0.00024731	0.00024731
	18510	0.987861	0.00034164	0.00034164	0.989376	0.00021634	0.00021634			18510	0.99284	0.00025793	0.00025793	0.994731	0.00024731	0.00024731
	18540	0.987904	0.00036535	0.00036535	0.989376	0.00021634	0.00021634			18540	0.99284	0.00025793	0.00025793	0.994902	0.00026899	0.00026899
	18570	0.988028	0.00040178	0.00040178	0.989376	0.00021634	0.00021634			18570	0.99284	0.00025793	0.00025793	0.994902	0.00026899	0.00026899
	18600	0.988028	0.00040178	0.00040178	0.989544	0.00023426	0.00023426			18600	0.992895	0.00026576	0.00026576	0.994943	0.00025699	0.00025699
	18630	0.988028	0.00040178	0.00040178	0.989544	0.00023426	0.00023426			18630	0.992895	0.00026576	0.00026576	0.995106	0.0002491	0.0002491
	18660	0.988062	0.00041203	0.00041203	0.989919	0.00020202	0.00020202			18660	0.993092	0.00030368	0.00030368	0.995106	0.0002491	0.0002491
	18690	0.988151	0.00038926	0.00038926	0.989998	0.00020558	0.00020558			18690	0.993092	0.00030368	0.00030368	0.995106	0.0002491	0.0002491
	18720	0.988151	0.00038926	0.00038926	0.989998	0.00020558	0.00020558			18720	0.993092	0.00030368	0.00030368	0.995106	0.0002491	0.0002491
	18750	0.988549	0.00041172	0.00041172	0.990143	0.00022324	0.00022324			18750	0.993308	0.00029999	0.00029999	0.995106	0.0002491	0.0002491
	18780	0.988665	0.00038172	0.00038172	0.990143	0.00022324	0.00022324			18780	0.993308	0.00029999	0.00029999	0.995222	0.0002593	0.0002593
	18810	0.988686	0.0003728	0.0003728	0.990237	0.00022445	0.00022445			18810	0.993486	0.00029967	0.00029967	0.995317	0.00025183	0.00025183
	18840	0.988706	0.0003724	0.0003724	0.990426	0.00023363	0.00023363			18840	0.993486	0.00029967	0.00029967	0.995317	0.00025183	0.00025183
	18870	0.989757	0.00042087	0.00042087	0.990426	0.00023363	0.00023363			18870	0.993575	0.00028974	0.00028974	0.995317	0.00025183	0.00025183
	18900	0.989757	0.00042087	0.00042087	0.990426	0.00023363	0.00023363			18900	0.993583	0.00028558	0.00028558	0.995317	0.00025183	0.00025183
	18930	0.98979	0.00040777	0.00040777	0.990426	0.00023363	0.00023363			18930	0.993583	0.00028558	0.00028558	0.995384	0.00025237	0.00025237
	18960	0.98979	0.00040777	0.00040777	0.990478	0.00023669	0.00023669			18960	0.993583	0.00028558	0.00028558	0.995384	0.00025237	0.00025237
	18990	0.98979	0.00040777	0.00040777	0.990478	0.00023669	0.00023669			18990	0.993702	0.00029969	0.00029969	0.995384	0.00025237	0.00025237
	19020	0.98979	0.00040777	0.00040777	0.990478	0.00023669	0.00023669			19020	0.993702	0.00029969	0.00029969	0.995494	0.00026171	0.00026171
	19050	0.990288	0.00042183	0.00042183	0.990478	0.00023669	0.00023669			19050	0.993702	0.00029969	0.00029969	0.995494	0.00026171	0.00026171
	19080	0.990288	0.00042183	0.00042183	0.990805	0.00017052	0.00017052			19080	0.993702	0.00029969	0.00029969	0.995494	0.00026171	0.00026171
	19110	0.990288	0.00042183	0.00042183	0.990805	0.00017052	0.00017052			19110	0.993702	0.00029969	0.00029969	0.995494	0.00026171	0.00026171
	19140	0.990297	0.00041867	0.00041867	0.990805	0.00017052	0.00017052			19140	0.993801	0.00029624	0.00029624	0.995494	0.00026171	0.00026171
	19170	0.990297	0.00041867	0.00041867	0.990805	0.00017052	0.00017052			19170	0.993801	0.00029624	0.00029624	0.99571	0.00028088	0.00028088
	19200	0.990446	0.00043227	0.00043227	0.990805	0.00017052	0.00017052			19200	0.993801	0.00029624	0.00029624	0.995831	0.00027713	0.00027713
	19230	0.990871	0.0004213	0.0004213	0.990805	0.00017052	0.00017052			19230	0.993801	0.00029624	0.00029624	0.995831	0.00027713	0.00027713
	19260	0.990956	0.00038868	0.00038868	0.990805	0.00017052	0.00017052			19260	0.993801	0.00029624	0.00029624	0.995831	0.00027713	0.00027713
	19290	0.990956	0.00038868	0.00038868	0.990865	0.00017491	0.00017491			19290	0.993801	0.00029624	0.00029624	0.995831	0.00027713	0.00027713
	19320	0.990956	0.00038868	0.00038868	0.990934	0.00017384	0.00017384			19320	0.993801	0.00029624	0.00029624	0.995831	0.00027713	0.00027713
	19350	0.991058	0.00036946	0.00036946	0.990934	0.00017384	0.00017384			19350	0.993801	0.00029624	0.00029624	0.995909	0.00027063	0.00027063
	19380	0.991058	0.00036946	0.00036946	0.990934	0.00017384	0.00017384			19380	0.993801	0.00029624	0.00029624	0.995909	0.00027063	0.00027063
	19410	0.991587	0.00043367	0.00043367	0.99123	0.0001645	0.0001645			19410	0.993922	0.00028709	0.00028709	0.995909	0.00027063	0.00027063
	19440	0.991626	0.00042705	0.00042705	0.99134	0.00018001	0.00018001			19440	0.994104	0.00028947	0.00028947	0.99603	0.00025104	0.00025104
	19470	0.992156	0.00033217	0.00033217	0.99134	0.00018001	0.00018001			19470	0.994234	0.0003102	0.0003102	0.996107	0.00022607	0.00022607
	19500	0.992156	0.00033217	0.00033217	0.99134	0.00018001	0.00018001			19500	0.994234	0.0003102	0.0003102	0.996227	0.0002205	0.0002205
	19530	0.992156	0.00033217	0.00033217	0.99134	0.00018001	0.00018001			19530	0.994234	0.0003102	0.0003102	0.996227	0.0002205	0.0002205
	19560	0.992216	0.00031348	0.00031348	0.99134	0.00018001	0.00018001			19560	0.994234	0.0003102	0.0003102	0.996227	0.0002205	0.0002205
	19590	0.992287	0.00034253	0.00034253	0.99134	0.00018001	0.00018001			19590	0.994234	0.0003102	0.0003102	0.996227	0.0002205	0.0002205
	19620	0.992367	0.00033239	0.00033239	0.99134	0.00018001	0.00018001			19620	0.994234	0.0003102	0.0003102	0.996227	0.0002205	0.0002205
	19650	0.992367	0.00033239	0.00033239	0.99134	0.00018001	0.00018001			19650	0.994234	0.0003102	0.0003102	0.996227	0.0002205	0.0002205
	19680	0.992367	0.00033239	0.00033239	0.99134	0.00018001	0.00018001			19680	0.994234	0.0003102	0.0003102	0.996227	0.0002205	0.0002205
	19710	0.992367	0.00033239	0.00033239	0.99134	0.00018001	0.00018001			19710	0.994234	0.0003102	0.0003102	0.996227	0.0002205	0.0002205
	19740	0.992367	0.00033239	0.00033239	0.99134	0.00018001	0.00018001			19740	0.994234	0.0003102	0.0003102	0.996227	0.0002205	0.0002205
	19770	0.992367	0.00033239	0.00033239	0.991423	0.00017352	0.00017352			19770	0.994234	0.0003102	0.0003102	0.996227	0.0002205	0.0002205
	19800	0.992449	0.0003131	0.0003131	0.991423	0.00017352	0.00017352			19800	0.994234	0.0003102	0.0003102	0.996227	0.0002205	0.0002205
	19830	0.992976	0.00036309	0.00036309	0.991526	0.00017524	0.00017524			19830	0.994234	0.0003102	0.0003102	0.996311	0.00024118	0.00024118
	19860	0.992976	0.00036309	0.00036309	0.991758	0.00018119	0.00018119			19860	0.994234	0.0003102	0.0003102	0.996311	0.00024118	0.00024118
	19890	0.992976	0.00036309	0.00036309	0.991758	0.00018119	0.00018119			19890	0.994234	0.0003102	0.0003102	0.996311	0.00024118	0.00024118
	19920	0.992976	0.00036309	0.00036309	0.991758	0.00018119	0.00018119			19920	0.994234	0.0003102	0.0003102	0.996311	0.00024118	0.00024118
	19950	0.992976	0.00036309	0.00036309	0.991758	0.00018119	0.00018119			19950	0.994234	0.0003102	0.0003102	0.996341	0.00024391	0.00024391
	19980	0.992976	0.00036309	0.00036309	0.991758	0.00018119	0.00018119			19980	0.994234	0.0003102	0.0003102	0.996341	0.00024391	0.00024391
	20010	0.993069	0.00039098	0.00039098	0.99196	0.00019647	0.00019647			20010	0.994422	0.00031292	0.00031292	0.996341	0.00024391	0.00024391
	20040	0.993069	0.00039098	0.00039098	0.99196	0.00019647	0.00019647			20040	0.994422	0.00031292	0.00031292	0.996341	0.00024391	0.00024391
	20070	0.993069	0.00039098	0.00039098	0.99196	0.00019647	0.00019647			20070	0.994422	0.00031292	0.00031292	0.996341	0.00024391	0.00024391
	20100	0.993069	0.00039098	0.00039098	0.99196	0.00019647	0.00019647			20100	0.994422	0.00031292	0.00031292	0.996341	0.00024391	0.00024391
	20130	0.993069	0.00039098	0.00039098	0.99196	0.00019647	0.00019647			20130	0.994422	0.00031292	0.00031292	0.996341	0.00024391	0.00024391
	20160	0.993069	0.00039098	0.00039098	0.992134	0.00016684	0.00016684			20160	0.994422	0.00031292	0.00031292	0.996508	0.00025092	0.00025092
	20190	0.993082	0.00038388	0.00038388	0.99236	0.0002065	0.0002065			20190	0.994422	0.00031292	0.00031292	0.996543	0.00025134	0.00025134
	20220	0.993094	0.00037815	0.00037815	0.992487	0.00019295	0.00019295			20220	0.994607	0.00029292	0.00029292	0.996543	0.00025134	0.00025134
	20250	0.993094	0.00037815	0.00037815	0.992487	0.00019295	0.00019295			20250	0.994607	0.00029292	0.00029292	0.996543	0.00025134	0.00025134
	20280	0.993094	0.00037815	0.00037815	0.992487	0.00019295	0.00019295			20280	0.994607	0.00029292	0.00029292	0.996543	0.00025134	0.00025134
	20310	0.993094	0.00037815	0.00037815	0.992572	0.00018183	0.00018183			20310	0.994789	0.00028048	0.00028048	0.996543	0.00025134	0.00025134
	20340	0.993227	0.00033637	0.00033637	0.992572	0.00018183	0.00018183			20340	0.994789	0.00028048	0.00028048	0.996543	0.00025134	0.00025134
	20370	0.993227	0.00033637	0.00033637	0.992572	0.00018183	0.00018183			20370	0.994789	0.00028048	0.00028048	0.996543	0.00025134	0.00025134
	20400	0.993699	0.00036025	0.00036025	0.992572	0.00018183	0.00018183			20400	0.994789	0.00028048	0.00028048	0.996543	0.00025134	0.00025134
	20430	0.993699	0.00036025	0.00036025	0.992572	0.00018183	0.00018183			20430	0.994789	0.00028048	0.00028048	0.996543	0.00025134	0.00025134
	20460	0.993699	0.00036025	0.00036025	0.992616	0.00017868	0.00017868			20460	0.994789	0.00028048	0.00028048	0.996543	0.00025134	0.00025134
	20490	0.99375	0.00036377	0.00036377	0.992768	0.00017134	0.00017134			20490	0.995058	0.00025867	0.00025867	0.996543	0.00025134	0.00025134
	20520	0.993799	0.0003789	0.0003789	0.992995	0.0001874	0.0001874			20520	0.995058	0.00025867	0.00025867	0.996543	0.00025134	0.00025134
	20550	0.993856	0.00036765	0.00036765	0.992995	0.0001874	0.0001874			20550	0.995058	0.00025867	0.00025867	0.996584	0.00024649	0.00024649
	20580	0.993856	0.00036765	0.00036765	0.992995	0.0001874	0.0001874			20580	0.995058	0.00025867	0.00025867	0.996786	0.00023931	0.00023931
	20610	0.993856	0.00036765	0.00036765	0.992995	0.0001874	0.0001874			20610	0.995058	0.00025867	0.00025867	0.996894	0.00021598	0.00021598
	20640	0.993856	0.00036765	0.00036765	0.992995	0.0001874	0.0001874			20640	0.995058	0.00025867	0.00025867	0.996894	0.00021598	0.00021598
	20670	0.993934	0.00036039	0.00036039	0.992995	0.0001874	0.0001874			20670	0.995058	0.00025867	0.00025867	0.996894	0.00021598	0.00021598
	20700	0.993934	0.00036039	0.00036039	0.992995	0.0001874	0.0001874			20700	0.995058	0.00025867	0.00025867	0.997021	0.00022383	0.00022383
	20730	0.994014	0.00035378	0.00035378	0.992995	0.0001874	0.0001874			20730	0.995058	0.00025867	0.00025867	0.99708	0.00021647	0.00021647
	20760	0.994014	0.00035378	0.00035378	0.992995	0.0001874	0.0001874			20760	0.995058	0.00025867	0.00025867	0.99708	0.00021647	0.00021647
	20790	0.994014	0.00035378	0.00035378	0.992995	0.0001874	0.0001874			20790	0.995058	0.00025867	0.00025867	0.99708	0.00021647	0.00021647
	20820	0.994076	0.00034242	0.00034242	0.992995	0.0001874	0.0001874			20820	0.995058	0.00025867	0.00025867	0.997142	0.0002114	0.0002114
	20850	0.994114	0.00033118	0.00033118	0.993062	0.00018565	0.00018565			20850	0.995194	0.00025025	0.00025025	0.997142	0.0002114	0.0002114
	20880	0.994114	0.00033118	0.00033118	0.993062	0.00018565	0.00018565			20880	0.995194	0.00025025	0.00025025	0.997142	0.0002114	0.0002114
	20910	0.994114	0.00033118	0.00033118	0.993062	0.00018565	0.00018565			20910	0.995194	0.00025025	0.00025025	0.997142	0.0002114	0.0002114
	20940	0.994114	0.00033118	0.00033118	0.993317	0.00018017	0.00018017			20940	0.995194	0.00025025	0.00025025	0.997142	0.0002114	0.0002114
	20970	0.994261	0.00034536	0.00034536	0.993317	0.00018017	0.00018017			20970	0.995194	0.00025025	0.00025025	0.997142	0.0002114	0.0002114
	21000	0.994261	0.00034536	0.00034536	0.993317	0.00018017	0.00018017			21000	0.995194	0.00025025	0.00025025	0.997142	0.0002114	0.0002114
	21030	0.994261	0.00034536	0.00034536	0.9935	0.00019364	0.00019364			21030	0.995194	0.00025025	0.00025025	0.997142	0.0002114	0.0002114
	21060	0.994261	0.00034536	0.00034536	0.9935	0.00019364	0.00019364			21060	0.995194	0.00025025	0.00025025	0.997142	0.0002114	0.0002114
	21090	0.994261	0.00034536	0.00034536	0.993699	0.00017732	0.00017732			21090	0.995444	0.00027609	0.00027609	0.997142	0.0002114	0.0002114
	21120	0.994292	0.00033829	0.00033829	0.993946	0.00020882	0.00020882			21120	0.995444	0.00027609	0.00027609	0.997142	0.0002114	0.0002114
	21150	0.994292	0.00033829	0.00033829	0.993946	0.00020882	0.00020882			21150	0.995444	0.00027609	0.00027609	0.997142	0.0002114	0.0002114
	21180	0.994299	0.00033523	0.00033523	0.993946	0.00020882	0.00020882			21180	0.995444	0.00027609	0.00027609	0.997142	0.0002114	0.0002114
	21210	0.994299	0.00033523	0.00033523	0.99403	0.0001926	0.0001926			21210	0.995444	0.00027609	0.00027609	0.997142	0.0002114	0.0002114
	21240	0.994391	0.00035118	0.00035118	0.99403	0.0001926	0.0001926			21240	0.995444	0.00027609	0.00027609	0.997142	0.0002114	0.0002114
	21270	0.994391	0.00035118	0.00035118	0.99403	0.0001926	0.0001926			21270	0.995444	0.00027609	0.00027609	0.997142	0.0002114	0.0002114
	21300	0.994391	0.00035118	0.00035118	0.994129	0.00017939	0.00017939			21300	0.995444	0.00027609	0.00027609	0.997142	0.0002114	0.0002114
	21330	0.994456	0.00033286	0.00033286	0.994322	0.00015613	0.00015613			21330	0.995444	0.00027609	0.00027609	0.997203	0.00023021	0.00023021
	21360	0.994456	0.00033286	0.00033286	0.994496	0.00014014	0.00014014			21360	0.995638	0.00025646	0.00025646	0.997203	0.00023021	0.00023021
	21390	0.994456	0.00033286	0.00033286	0.994496	0.00014014	0.00014014			21390	0.995638	0.00025646	0.00025646	0.997203	0.00023021	0.00023021
	21420	0.994456	0.00033286	0.00033286	0.994496	0.00014014	0.00014014			21420	0.995638	0.00025646	0.00025646	0.997203	0.00023021	0.00023021
	21450	0.994456	0.00033286	0.00033286	0.994496	0.00014014	0.00014014			21450	0.995638	0.00025646	0.00025646	0.997203	0.00023021	0.00023021
	21480	0.994515	0.00032409	0.00032409	0.994496	0.00014014	0.00014014			21480	0.995638	0.00025646	0.00025646	0.997369	0.00019351	0.00019351
	21510	0.994515	0.00032409	0.00032409	0.994496	0.00014014	0.00014014			21510	0.995694	0.00028812	0.00028812	0.997369	0.00019351	0.00019351
	21540	0.994593	0.00029446	0.00029446	0.994496	0.00014014	0.00014014			21540	0.995694	0.00028812	0.00028812	0.997369	0.00019351	0.00019351
	21570	0.994593	0.00029446	0.00029446	0.994496	0.00014014	0.00014014			21570	0.995694	0.00028812	0.00028812	0.997369	0.00019351	0.00019351
	21600	0.994593	0.00029446	0.00029446	0.994496	0.00014014	0.00014014			21600	0.995804	0.00027294	0.00027294	0.997369	0.00019351	0.00019351
	21630	0.994688	0.00027155	0.00027155	0.994496	0.00014014	0.00014014			21630	0.995804	0.00027294	0.00027294	0.997541	0.00015204	0.00015204
	21660	0.994688	0.00027155	0.00027155	0.994496	0.00014014	0.00014014			21660	0.995804	0.00027294	0.00027294	0.997541	0.00015204	0.00015204
	21690	0.994688	0.00027155	0.00027155	0.994496	0.00014014	0.00014014			21690	0.995804	0.00027294	0.00027294	0.997541	0.00015204	0.00015204
	21720	0.994688	0.00027155	0.00027155	0.994496	0.00014014	0.00014014			21720	0.995804	0.00027294	0.00027294	0.997541	0.00015204	0.00015204
	21750	0.994688	0.00027155	0.00027155	0.994496	0.00014014	0.00014014			21750	0.995804	0.00027294	0.00027294	0.997541	0.00015204	0.00015204
	21780	0.994688	0.00027155	0.00027155	0.994496	0.00014014	0.00014014			21780	0.995804	0.00027294	0.00027294	0.997541	0.00015204	0.00015204
	21810	0.994688	0.00027155	0.00027155	0.994496	0.00014014	0.00014014			21810	0.995857	0.00026655	0.00026655	0.997541	0.00015204	0.00015204
	21840	0.994688	0.00027155	0.00027155	0.994496	0.00014014	0.00014014			21840	0.995857	0.00026655	0.00026655	0.997541	0.00015204	0.00015204
	21870	0.994743	0.00027575	0.00027575	0.994496	0.00014014	0.00014014			21870	0.995857	0.00026655	0.00026655	0.997541	0.00015204	0.00015204
	21900	0.994743	0.00027575	0.00027575	0.994496	0.00014014	0.00014014			21900	0.995857	0.00026655	0.00026655	0.997541	0.00015204	0.00015204
	21930	0.994743	0.00027575	0.00027575	0.994496	0.00014014	0.00014014			21930	0.995857	0.00026655	0.00026655	0.997541	0.00015204	0.00015204
	21960	0.994767	0.00026626	0.00026626	0.994496	0.00014014	0.00014014			21960	0.995857	0.00026655	0.00026655	0.997568	0.00016377	0.00016377
	21990	0.994767	0.00026626	0.00026626	0.994496	0.00014014	0.00014014			21990	0.995857	0.00026655	0.00026655	0.997568	0.00016377	0.00016377
	22020	0.994957	0.0003307	0.0003307	0.994496	0.00014014	0.00014014			22020	0.995857	0.00026655	0.00026655	0.997568	0.00016377	0.00016377
	22050	0.994957	0.0003307	0.0003307	0.994496	0.00014014	0.00014014			22050	0.995926	0.00026063	0.00026063	0.997568	0.00016377	0.00016377
	22080	0.994957	0.0003307	0.0003307	0.994496	0.00014014	0.00014014			22080	0.995926	0.00026063	0.00026063	0.997568	0.00016377	0.00016377
	22110	0.994957	0.0003307	0.0003307	0.994496	0.00014014	0.00014014			22110	0.995926	0.00026063	0.00026063	0.997652	0.00015705	0.00015705
	22140	0.994957	0.0003307	0.0003307	0.994496	0.00014014	0.00014014			22140	0.995926	0.00026063	0.00026063	0.997652	0.00015705	0.00015705
	22170	0.994957	0.0003307	0.0003307	0.994527	0.00014164	0.00014164			22170	0.995926	0.00026063	0.00026063	0.997652	0.00015705	0.00015705
	22200	0.994957	0.0003307	0.0003307	0.994699	0.00013588	0.00013588			22200	0.995926	0.00026063	0.00026063	0.997652	0.00015705	0.00015705
	22230	0.994957	0.0003307	0.0003307	0.994699	0.00013588	0.00013588			22230	0.996199	0.00022681	0.00022681	0.997652	0.00015705	0.00015705
	22260	0.994957	0.0003307	0.0003307	0.994699	0.00013588	0.00013588			22260	0.996199	0.00022681	0.00022681	0.997652	0.00015705	0.00015705
	22290	0.994957	0.0003307	0.0003307	0.994699	0.00013588	0.00013588			22290	0.996199	0.00022681	0.00022681	0.997652	0.00015705	0.00015705
	22320	0.994957	0.0003307	0.0003307	0.994699	0.00013588	0.00013588			22320	0.996199	0.00022681	0.00022681	0.997749	0.00018403	0.00018403
	22350	0.994957	0.0003307	0.0003307	0.994699	0.00013588	0.00013588			22350	0.996199	0.00022681	0.00022681	0.997749	0.00018403	0.00018403
	22380	0.994957	0.0003307	0.0003307	0.994699	0.00013588	0.00013588			22380	0.996199	0.00022681	0.00022681	0.997749	0.00018403	0.00018403
	22410	0.994957	0.0003307	0.0003307	0.994741	0.00013817	0.00013817			22410	0.996199	0.00022681	0.00022681	0.997823	0.00016761	0.00016761
	22440	0.994957	0.0003307	0.0003307	0.994956	0.0001342	0.0001342			22440	0.996199	0.00022681	0.00022681	0.997823	0.00016761	0.00016761
	22470	0.994957	0.0003307	0.0003307	0.994956	0.0001342	0.0001342			22470	0.996319	0.00023528	0.00023528	0.997918	0.00015759	0.00015759
	22500	0.994957	0.0003307	0.0003307	0.994956	0.0001342	0.0001342			22500	0.996319	0.00023528	0.00023528	0.997918	0.00015759	0.00015759
	22530	0.995042	0.0003167	0.0003167	0.995047	0.0001319	0.0001319			22530	0.996452	0.00024513	0.00024513	0.998015	0.00017122	0.00017122
	22560	0.995042	0.0003167	0.0003167	0.995047	0.0001319	0.0001319			22560	0.996452	0.00024513	0.00024513	0.998015	0.00017122	0.00017122
	22590	0.995059	0.0003097	0.0003097	0.995047	0.0001319	0.0001319			22590	0.996452	0.00024513	0.00024513	0.998015	0.00017122	0.00017122
	22620	0.995079	0.00029999	0.00029999	0.995077	0.00013309	0.00013309			22620	0.996452	0.00024513	0.00024513	0.998015	0.00017122	0.00017122
	22650	0.995594	0.00025939	0.00025939	0.995077	0.00013309	0.00013309			22650	0.996452	0.00024513	0.00024513	0.998015	0.00017122	0.00017122
	22680	0.995654	0.00026118	0.00026118	0.995077	0.00013309	0.00013309			22680	0.996452	0.00024513	0.00024513	0.998015	0.00017122	0.00017122
	22710	0.995654	0.00026118	0.00026118	0.995077	0.00013309	0.00013309			22710	0.996452	0.00024513	0.00024513	0.998015	0.00017122	0.00017122
	22740	0.995654	0.00026118	0.00026118	0.995111	0.00013884	0.00013884			22740	0.99651	0.00023683	0.00023683	0.998085	0.00015459	0.00015459
	22770	0.995654	0.00026118	0.00026118	0.995111	0.00013884	0.00013884			22770	0.99651	0.00023683	0.00023683	0.998085	0.00015459	0.00015459
	22800	0.995732	0.0002887	0.0002887	0.995111	0.00013884	0.00013884			22800	0.99651	0.00023683	0.00023683	0.998085	0.00015459	0.00015459
	22830	0.995732	0.0002887	0.0002887	0.995111	0.00013884	0.00013884			22830	0.99651	0.00023683	0.00023683	0.998129	0.00019353	0.00019353
	22860	0.995732	0.0002887	0.0002887	0.995111	0.00013884	0.00013884			22860	0.99651	0.00023683	0.00023683	0.998129	0.00019353	0.00019353
	22890	0.995732	0.0002887	0.0002887	0.995216	0.00015092	0.00015092			22890	0.99651	0.00023683	0.00023683	0.998129	0.00019353	0.00019353
	22920	0.995732	0.0002887	0.0002887	0.995216	0.00015092	0.00015092			22920	0.99651	0.00023683	0.00023683	0.998129	0.00019353	0.00019353
	22950	0.995732	0.0002887	0.0002887	0.995216	0.00015092	0.00015092			22950	0.99651	0.00023683	0.00023683	0.998129	0.00019353	0.00019353
	22980	0.995732	0.0002887	0.0002887	0.995216	0.00015092	0.00015092			22980	0.99651	0.00023683	0.00023683	0.998193	0.00017887	0.00017887
	23010	0.995732	0.0002887	0.0002887	0.995216	0.00015092	0.00015092			23010	0.99651	0.00023683	0.00023683	0.998193	0.00017887	0.00017887
	23040	0.995732	0.0002887	0.0002887	0.995216	0.00015092	0.00015092			23040	0.99651	0.00023683	0.00023683	0.998269	0.00015625	0.00015625
	23070	0.995732	0.0002887	0.0002887	0.995216	0.00015092	0.00015092			23070	0.99651	0.00023683	0.00023683	0.998269	0.00015625	0.00015625
	23100	0.995788	0.00026735	0.00026735	0.995216	0.00015092	0.00015092			23100	0.99651	0.00023683	0.00023683	0.998269	0.00015625	0.00015625
	23130	0.995788	0.00026735	0.00026735	0.995216	0.00015092	0.00015092			23130	0.99651	0.00023683	0.00023683	0.998269	0.00015625	0.00015625
	23160	0.995788	0.00026735	0.00026735	0.995216	0.00015092	0.00015092			23160	0.99651	0.00023683	0.00023683	0.998321	0.00014426	0.00014426
	23190	0.996181	0.00022622	0.00022622	0.995216	0.00015092	0.00015092			23190	0.99651	0.00023683	0.00023683	0.99844	0.00014151	0.00014151
	23220	0.996228	0.00021442	0.00021442	0.9954	0.00012198	0.00012198			23220	0.996692	0.00025926	0.00025926	0.99844	0.00014151	0.00014151
	23250	0.996228	0.00021442	0.00021442	0.9954	0.00012198	0.00012198			23250	0.996692	0.00025926	0.00025926	0.99844	0.00014151	0.00014151
	23280	0.996228	0.00021442	0.00021442	0.9954	0.00012198	0.00012198			23280	0.996692	0.00025926	0.00025926	0.99844	0.00014151	0.00014151
	23310	0.99625	0.00021173	0.00021173	0.995515	0.00011586	0.00011586			23310	0.996692	0.00025926	0.00025926	0.99844	0.00014151	0.00014151
	23340	0.99625	0.00021173	0.00021173	0.995515	0.00011586	0.00011586			23340	0.996692	0.00025926	0.00025926	0.99844	0.00014151	0.00014151
	23370	0.99625	0.00021173	0.00021173	0.995515	0.00011586	0.00011586			23370	0.996692	0.00025926	0.00025926	0.99844	0.00014151	0.00014151
	23400	0.99625	0.00021173	0.00021173	0.99564	0.00011391	0.00011391			23400	0.996747	0.00024475	0.00024475	0.99844	0.00014151	0.00014151
	23430	0.99625	0.00021173	0.00021173	0.99564	0.00011391	0.00011391			23430	0.996828	0.00024059	0.00024059	0.99844	0.00014151	0.00014151
	23460	0.99625	0.00021173	0.00021173	0.995674	0.00012066	0.00012066			23460	0.996828	0.00024059	0.00024059	0.998456	0.00013885	0.00013885
	23490	0.99625	0.00021173	0.00021173	0.99577	0.00013833	0.00013833			23490	0.997065	0.00026798	0.00026798	0.998456	0.00013885	0.00013885
	23520	0.99625	0.00021173	0.00021173	0.99577	0.00013833	0.00013833			23520	0.997065	0.00026798	0.00026798	0.998456	0.00013885	0.00013885
	23550	0.996792	0.00015138	0.00015138	0.99577	0.00013833	0.00013833			23550	0.997065	0.00026798	0.00026798	0.998456	0.00013885	0.00013885
	23580	0.996792	0.00015138	0.00015138	0.99577	0.00013833	0.00013833			23580	0.997065	0.00026798	0.00026798	0.998456	0.00013885	0.00013885
	23610	0.996792	0.00015138	0.00015138	0.99577	0.00013833	0.00013833			23610	0.997065	0.00026798	0.00026798	0.998512	0.00012748	0.00012748
	23640	0.996852	0.00014249	0.00014249	0.995823	0.00016175	0.00016175			23640	0.997065	0.00026798	0.00026798	0.998512	0.00012748	0.00012748
	23670	0.996852	0.00014249	0.00014249	0.995823	0.00016175	0.00016175			23670	0.997223	0.00027341	0.00027341	0.998673	9.97e-05	9.97e-05
	23700	0.996852	0.00014249	0.00014249	0.995996	0.00013872	0.00013872			23700	0.997359	0.00027753	0.00027753	0.998673	9.97e-05	9.97e-05
	23730	0.996852	0.00014249	0.00014249	0.995996	0.00013872	0.00013872			23730	0.997359	0.00027753	0.00027753	0.998673	9.97e-05	9.97e-05
	23760	0.996852	0.00014249	0.00014249	0.995996	0.00013872	0.00013872			23760	0.997394	0.00028416	0.00028416	0.998724	9.38e-05	9.38e-05
	23790	0.996852	0.00014249	0.00014249	0.995996	0.00013872	0.00013872			23790	0.997394	0.00028416	0.00028416	0.998724	9.38e-05	9.38e-05
	23820	0.996852	0.00014249	0.00014249	0.995996	0.00013872	0.00013872			23820	0.997394	0.00028416	0.00028416	0.998724	9.38e-05	9.38e-05
	23850	0.996852	0.00014249	0.00014249	0.995996	0.00013872	0.00013872			23850	0.997423	0.00028368	0.00028368	0.998724	9.38e-05	9.38e-05
	23880	0.996852	0.00014249	0.00014249	0.996069	0.00013168	0.00013168			23880	0.997423	0.00028368	0.00028368	0.998724	9.38e-05	9.38e-05
	23910	0.996852	0.00014249	0.00014249	0.996069	0.00013168	0.00013168			23910	0.997423	0.00028368	0.00028368	0.998724	9.38e-05	9.38e-05
	23940	0.996917	0.00013734	0.00013734	0.996069	0.00013168	0.00013168			23940	0.997423	0.00028368	0.00028368	0.998724	9.38e-05	9.38e-05
	23970	0.996917	0.00013734	0.00013734	0.996069	0.00013168	0.00013168			23970	0.997423	0.00028368	0.00028368	0.998724	9.38e-05	9.38e-05
	24000	0.996917	0.00013734	0.00013734	0.996069	0.00013168	0.00013168			24000	0.997423	0.00028368	0.00028368	0.998724	9.38e-05	9.38e-05
	24030	0.996917	0.00013734	0.00013734	0.996069	0.00013168	0.00013168			24030	0.997423	0.00028368	0.00028368	0.998724	9.38e-05	9.38e-05
	24060	0.996917	0.00013734	0.00013734	0.996069	0.00013168	0.00013168			24060	0.997423	0.00028368	0.00028368	0.998724	9.38e-05	9.38e-05
	24090	0.997012	0.00014174	0.00014174	0.996069	0.00013168	0.00013168			24090	0.997423	0.00028368	0.00028368	0.998724	9.38e-05	9.38e-05
	24120	0.997012	0.00014174	0.00014174	0.996069	0.00013168	0.00013168			24120	0.997423	0.00028368	0.00028368	0.998724	9.38e-05	9.38e-05
	24150	0.997012	0.00014174	0.00014174	0.996069	0.00013168	0.00013168			24150	0.997423	0.00028368	0.00028368	0.998724	9.38e-05	9.38e-05
	24180	0.997012	0.00014174	0.00014174	0.996069	0.00013168	0.00013168			24180	0.997423	0.00028368	0.00028368	0.998724	9.38e-05	9.38e-05
	24210	0.997012	0.00014174	0.00014174	0.996069	0.00013168	0.00013168			24210	0.997423	0.00028368	0.00028368	0.998838	6.7e-05	6.7e-05
	24240	0.997012	0.00014174	0.00014174	0.996164	0.00011579	0.00011579			24240	0.997423	0.00028368	0.00028368	0.998838	6.7e-05	6.7e-05
	24270	0.997012	0.00014174	0.00014174	0.996164	0.00011579	0.00011579			24270	0.997423	0.00028368	0.00028368	0.998838	6.7e-05	6.7e-05
	24300	0.997012	0.00014174	0.00014174	0.996164	0.00011579	0.00011579			24300	0.997423	0.00028368	0.00028368	0.998838	6.7e-05	6.7e-05
	24330	0.997012	0.00014174	0.00014174	0.996164	0.00011579	0.00011579			24330	0.997423	0.00028368	0.00028368	0.998838	6.7e-05	6.7e-05
	24360	0.997038	0.00014521	0.00014521	0.996164	0.00011579	0.00011579			24360	0.997423	0.00028368	0.00028368	0.998838	6.7e-05	6.7e-05
	24390	0.997038	0.00014521	0.00014521	0.996164	0.00011579	0.00011579			24390	0.997423	0.00028368	0.00028368	0.998838	6.7e-05	6.7e-05
	24420	0.997038	0.00014521	0.00014521	0.996164	0.00011579	0.00011579			24420	0.997423	0.00028368	0.00028368	0.998838	6.7e-05	6.7e-05
	24450	0.997038	0.00014521	0.00014521	0.996164	0.00011579	0.00011579			24450	0.997423	0.00028368	0.00028368	0.998838	6.7e-05	6.7e-05
	24480	0.997038	0.00014521	0.00014521	0.996246	0.00010493	0.00010493			24480	0.997423	0.00028368	0.00028368	0.998838	6.7e-05	6.7e-05
	24510	0.997038	0.00014521	0.00014521	0.996246	0.00010493	0.00010493			24510	0.997423	0.00028368	0.00028368	0.998838	6.7e-05	6.7e-05
	24540	0.997038	0.00014521	0.00014521	0.996246	0.00010493	0.00010493			24540	0.997423	0.00028368	0.00028368	0.998838	6.7e-05	6.7e-05
	24570	0.997038	0.00014521	0.00014521	0.996246	0.00010493	0.00010493			24570	0.997423	0.00028368	0.00028368	0.998838	6.7e-05	6.7e-05
	24600	0.997038	0.00014521	0.00014521	0.996246	0.00010493	0.00010493			24600	0.997423	0.00028368	0.00028368	0.998838	6.7e-05	6.7e-05
	24630	0.997038	0.00014521	0.00014521	0.996246	0.00010493	0.00010493			24630	0.997423	0.00028368	0.00028368	0.998838	6.7e-05	6.7e-05
	24660	0.99761	0.00019823	0.00019823	0.996246	0.00010493	0.00010493			24660	0.997423	0.00028368	0.00028368	0.998838	6.7e-05	6.7e-05
	24690	0.99761	0.00019823	0.00019823	0.996246	0.00010493	0.00010493			24690	0.997423	0.00028368	0.00028368	0.998838	6.7e-05	6.7e-05
	24720	0.99771	0.00021508	0.00021508	0.996246	0.00010493	0.00010493			24720	0.997423	0.00028368	0.00028368	0.998838	6.7e-05	6.7e-05
	24750	0.99771	0.00021508	0.00021508	0.996354	0.0001068	0.0001068			24750	0.997518	0.00026701	0.00026701	0.998838	6.7e-05	6.7e-05
	24780	0.99771	0.00021508	0.00021508	0.99649	0.00011406	0.00011406			24780	0.99768	0.00028856	0.00028856	0.998838	6.7e-05	6.7e-05
	24810	0.99771	0.00021508	0.00021508	0.99649	0.00011406	0.00011406			24810	0.99768	0.00028856	0.00028856	0.998838	6.7e-05	6.7e-05
	24840	0.99771	0.00021508	0.00021508	0.99649	0.00011406	0.00011406			24840	0.99768	0.00028856	0.00028856	0.998838	6.7e-05	6.7e-05
	24870	0.997745	0.00020444	0.00020444	0.99649	0.00011406	0.00011406			24870	0.99768	0.00028856	0.00028856	0.998838	6.7e-05	6.7e-05
	24900	0.997745	0.00020444	0.00020444	0.99649	0.00011406	0.00011406			24900	0.99768	0.00028856	0.00028856	0.998838	6.7e-05	6.7e-05
	24930	0.997745	0.00020444	0.00020444	0.99649	0.00011406	0.00011406			24930	0.99768	0.00028856	0.00028856	0.998838	6.7e-05	6.7e-05
	24960	0.997745	0.00020444	0.00020444	0.996604	0.00011628	0.00011628			24960	0.997802	0.00028494	0.00028494	0.998838	6.7e-05	6.7e-05
	24990	0.997745	0.00020444	0.00020444	0.996604	0.00011628	0.00011628			24990	0.997802	0.00028494	0.00028494	0.998838	6.7e-05	6.7e-05
	25020	0.997745	0.00020444	0.00020444	0.996641	0.00011004	0.00011004			25020	0.997802	0.00028494	0.00028494	0.998838	6.7e-05	6.7e-05
	25050	0.997745	0.00020444	0.00020444	0.996641	0.00011004	0.00011004			25050	0.997802	0.00028494	0.00028494	0.998838	6.7e-05	6.7e-05
	25080	0.998261	0.00015553	0.00015553	0.996641	0.00011004	0.00011004			25080	0.997802	0.00028494	0.00028494	0.998838	6.7e-05	6.7e-05
	25110	0.998261	0.00015553	0.00015553	0.996641	0.00011004	0.00011004			25110	0.997802	0.00028494	0.00028494	0.998838	6.7e-05	6.7e-05
	25140	0.998889	0.00011929	0.00011929	0.996641	0.00011004	0.00011004			25140	0.997802	0.00028494	0.00028494	0.998838	6.7e-05	6.7e-05
	25170	0.998889	0.00011929	0.00011929	0.996641	0.00011004	0.00011004			25170	0.997802	0.00028494	0.00028494	0.998838	6.7e-05	6.7e-05
	25200	0.998889	0.00011929	0.00011929	0.996641	0.00011004	0.00011004			25200	0.997802	0.00028494	0.00028494	0.998942	6.2e-05	6.2e-05
	25230	0.998889	0.00011929	0.00011929	0.996641	0.00011004	0.00011004			25230	0.997802	0.00028494	0.00028494	0.998942	6.2e-05	6.2e-05
	25260	0.998889	0.00011929	0.00011929	0.996641	0.00011004	0.00011004			25260	0.997802	0.00028494	0.00028494	0.998942	6.2e-05	6.2e-05
	25290	0.998889	0.00011929	0.00011929	0.996641	0.00011004	0.00011004			25290	0.997802	0.00028494	0.00028494	0.998942	6.2e-05	6.2e-05
	25320	0.998889	0.00011929	0.00011929	0.996641	0.00011004	0.00011004			25320	0.997802	0.00028494	0.00028494	0.998942	6.2e-05	6.2e-05
	25350	0.998938	0.00010072	0.00010072	0.996826	0.00014389	0.00014389			25350	0.997906	0.00026807	0.00026807	0.998942	6.2e-05	6.2e-05
	25380	0.998938	0.00010072	0.00010072	0.996826	0.00014389	0.00014389			25380	0.997906	0.00026807	0.00026807	0.998942	6.2e-05	6.2e-05
	25410	0.998938	0.00010072	0.00010072	0.996826	0.00014389	0.00014389			25410	0.997906	0.00026807	0.00026807	0.998942	6.2e-05	6.2e-05
	25440	0.999016	9.18e-05	9.18e-05	0.996988	0.00011833	0.00011833			25440	0.99809	0.0002296	0.0002296	0.998942	6.2e-05	6.2e-05
	25470	0.999016	9.18e-05	9.18e-05	0.997203	0.00022491	0.00022491			25470	0.998224	0.00020374	0.00020374	0.998942	6.2e-05	6.2e-05
	25500	0.999016	9.18e-05	9.18e-05	0.997203	0.00022491	0.00022491			25500	0.998281	0.00019044	0.00019044	0.998971	6.42e-05	6.42e-05
	25530	0.999016	9.18e-05	9.18e-05	0.997203	0.00022491	0.00022491			25530	0.998281	0.00019044	0.00019044	0.998971	6.42e-05	6.42e-05
	25560	0.999016	9.18e-05	9.18e-05	0.997203	0.00022491	0.00022491			25560	0.998281	0.00019044	0.00019044	0.999003	6.27e-05	6.27e-05
	25590	0.999016	9.18e-05	9.18e-05	0.997203	0.00022491	0.00022491			25590	0.998281	0.00019044	0.00019044	0.999003	6.27e-05	6.27e-05
	25620	0.999016	9.18e-05	9.18e-05	0.997203	0.00022491	0.00022491			25620	0.998281	0.00019044	0.00019044	0.999003	6.27e-05	6.27e-05
	25650	0.999016	9.18e-05	9.18e-05	0.997203	0.00022491	0.00022491			25650	0.998281	0.00019044	0.00019044	0.999003	6.27e-05	6.27e-05
	25680	0.999016	9.18e-05	9.18e-05	0.997203	0.00022491	0.00022491			25680	0.998281	0.00019044	0.00019044	0.999039	5.86e-05	5.86e-05
	25710	0.999016	9.18e-05	9.18e-05	0.997203	0.00022491	0.00022491			25710	0.998281	0.00019044	0.00019044	0.999039	5.86e-05	5.86e-05
	25740	0.999059	8.2e-05	8.2e-05	0.997203	0.00022491	0.00022491			25740	0.998281	0.00019044	0.00019044	0.999142	9.94e-05	9.94e-05
	25770	0.999059	8.2e-05	8.2e-05	0.997203	0.00022491	0.00022491			25770	0.998281	0.00019044	0.00019044	0.999142	9.94e-05	9.94e-05
	25800	0.999059	8.2e-05	8.2e-05	0.997203	0.00022491	0.00022491			25800	0.998281	0.00019044	0.00019044	0.999142	9.94e-05	9.94e-05
	25830	0.999059	8.2e-05	8.2e-05	0.997383	0.00019728	0.00019728			25830	0.998469	0.00014184	0.00014184	0.999142	9.94e-05	9.94e-05
	25860	0.999059	8.2e-05	8.2e-05	0.997383	0.00019728	0.00019728			25860	0.998469	0.00014184	0.00014184	0.999142	9.94e-05	9.94e-05
	25890	0.999059	8.2e-05	8.2e-05	0.997383	0.00019728	0.00019728			25890	0.998469	0.00014184	0.00014184	0.999142	9.94e-05	9.94e-05
	25920	0.999059	8.2e-05	8.2e-05	0.997383	0.00019728	0.00019728			25920	0.998469	0.00014184	0.00014184	0.999142	9.94e-05	9.94e-05
	25950	0.999059	8.2e-05	8.2e-05	0.997516	0.00017365	0.00017365			25950	0.998652	0.00017914	0.00017914	0.999197	9e-05	9e-05
	25980	0.999059	8.2e-05	8.2e-05	0.997516	0.00017365	0.00017365			25980	0.998652	0.00017914	0.00017914	0.999197	9e-05	9e-05
	26010	0.999059	8.2e-05	8.2e-05	0.997516	0.00017365	0.00017365			26010	0.998652	0.00017914	0.00017914	0.999197	9e-05	9e-05
	26040	0.999059	8.2e-05	8.2e-05	0.997691	0.00015373	0.00015373			26040	0.99875	0.00018925	0.00018925	0.999197	9e-05	9e-05
	26070	0.999059	8.2e-05	8.2e-05	0.997691	0.00015373	0.00015373			26070	0.99875	0.00018925	0.00018925	0.999197	9e-05	9e-05
	26100	0.999059	8.2e-05	8.2e-05	0.997691	0.00015373	0.00015373			26100	0.99875	0.00018925	0.00018925	0.999197	9e-05	9e-05
	26130	0.999059	8.2e-05	8.2e-05	0.997691	0.00015373	0.00015373			26130	0.99875	0.00018925	0.00018925	0.999197	9e-05	9e-05
	26160	0.999059	8.2e-05	8.2e-05	0.997691	0.00015373	0.00015373			26160	0.99875	0.00018925	0.00018925	0.999247	8.58e-05	8.58e-05
	26190	0.999059	8.2e-05	8.2e-05	0.997691	0.00015373	0.00015373			26190	0.99875	0.00018925	0.00018925	0.999247	8.58e-05	8.58e-05
	26220	0.999059	8.2e-05	8.2e-05	0.997691	0.00015373	0.00015373			26220	0.99875	0.00018925	0.00018925	0.999247	8.58e-05	8.58e-05
	26250	0.999059	8.2e-05	8.2e-05	0.997691	0.00015373	0.00015373			26250	0.99875	0.00018925	0.00018925	0.999247	8.58e-05	8.58e-05
	26280	0.999059	8.2e-05	8.2e-05	0.997691	0.00015373	0.00015373			26280	0.99875	0.00018925	0.00018925	0.999247	8.58e-05	8.58e-05
	26310	0.999059	8.2e-05	8.2e-05	0.997691	0.00015373	0.00015373			26310	0.99875	0.00018925	0.00018925	0.999247	8.58e-05	8.58e-05
	26340	0.999059	8.2e-05	8.2e-05	0.997955	0.00012918	0.00012918			26340	0.99875	0.00018925	0.00018925	0.999247	8.58e-05	8.58e-05
	26370	0.999059	8.2e-05	8.2e-05	0.997955	0.00012918	0.00012918			26370	0.99875	0.00018925	0.00018925	0.999247	8.58e-05	8.58e-05
	26400	0.999059	8.2e-05	8.2e-05	0.997955	0.00012918	0.00012918			26400	0.99875	0.00018925	0.00018925	0.999247	8.58e-05	8.58e-05
	26430	0.999059	8.2e-05	8.2e-05	0.997955	0.00012918	0.00012918			26430	0.99875	0.00018925	0.00018925	0.999247	8.58e-05	8.58e-05
	26460	0.999059	8.2e-05	8.2e-05	0.998162	9.28e-05	9.28e-05			26460	0.99875	0.00018925	0.00018925	0.999247	8.58e-05	8.58e-05
	26490	0.999059	8.2e-05	8.2e-05	0.998162	9.28e-05	9.28e-05			26490	0.99875	0.00018925	0.00018925	0.999247	8.58e-05	8.58e-05
	26520	0.999108	0.0001173	0.0001173	0.998162	9.28e-05	9.28e-05			26520	0.99875	0.00018925	0.00018925	0.999247	8.58e-05	8.58e-05
	26550	0.999108	0.0001173	0.0001173	0.998162	9.28e-05	9.28e-05			26550	0.99875	0.00018925	0.00018925	0.999247	8.58e-05	8.58e-05
	26580	0.999108	0.0001173	0.0001173	0.998162	9.28e-05	9.28e-05			26580	0.99875	0.00018925	0.00018925	0.999247	8.58e-05	8.58e-05
	26610	0.999108	0.0001173	0.0001173	0.998162	9.28e-05	9.28e-05			26610	0.99875	0.00018925	0.00018925	0.999247	8.58e-05	8.58e-05
	26640	0.999108	0.0001173	0.0001173	0.998162	9.28e-05	9.28e-05			26640	0.99875	0.00018925	0.00018925	0.999247	8.58e-05	8.58e-05
	26670	0.999108	0.0001173	0.0001173	0.998162	9.28e-05	9.28e-05			26670	0.99875	0.00018925	0.00018925	0.999247	8.58e-05	8.58e-05
	26700	0.999108	0.0001173	0.0001173	0.998202	8.68e-05	8.68e-05			26700	0.99875	0.00018925	0.00018925	0.999247	8.58e-05	8.58e-05
	26730	0.999108	0.0001173	0.0001173	0.998202	8.68e-05	8.68e-05			26730	0.99875	0.00018925	0.00018925	0.999247	8.58e-05	8.58e-05
	26760	0.999108	0.0001173	0.0001173	0.998202	8.68e-05	8.68e-05			26760	0.99875	0.00018925	0.00018925	0.999402	6.85e-05	6.85e-05
	26790	0.999108	0.0001173	0.0001173	0.998202	8.68e-05	8.68e-05			26790	0.99875	0.00018925	0.00018925	0.999402	6.85e-05	6.85e-05
	26820	0.999108	0.0001173	0.0001173	0.998202	8.68e-05	8.68e-05			26820	0.99875	0.00018925	0.00018925	0.999402	6.85e-05	6.85e-05
	26850	0.999108	0.0001173	0.0001173	0.998202	8.68e-05	8.68e-05			26850	0.99875	0.00018925	0.00018925	0.999402	6.85e-05	6.85e-05
	26880	0.999159	0.00010652	0.00010652	0.998202	8.68e-05	8.68e-05			26880	0.99875	0.00018925	0.00018925	0.999402	6.85e-05	6.85e-05
	26910	0.999159	0.00010652	0.00010652	0.998371	7.94e-05	7.94e-05			26910	0.998926	0.00017988	0.00017988	0.999402	6.85e-05	6.85e-05
	26940	0.999159	0.00010652	0.00010652	0.998371	7.94e-05	7.94e-05			26940	0.998926	0.00017988	0.00017988	0.999402	6.85e-05	6.85e-05
	26970	0.999159	0.00010652	0.00010652	0.998371	7.94e-05	7.94e-05			26970	0.998926	0.00017988	0.00017988	0.999402	6.85e-05	6.85e-05
	27000	0.999195	9.97e-05	9.97e-05	0.998371	7.94e-05	7.94e-05			27000	0.998926	0.00017988	0.00017988	0.999402	6.85e-05	6.85e-05
	27030	0.999195	9.97e-05	9.97e-05	0.998371	7.94e-05	7.94e-05			27030	0.998926	0.00017988	0.00017988	0.999402	6.85e-05	6.85e-05
	27060	0.999195	9.97e-05	9.97e-05	0.998371	7.94e-05	7.94e-05			27060	0.998926	0.00017988	0.00017988	0.999402	6.85e-05	6.85e-05
	27090	0.999195	9.97e-05	9.97e-05	0.998371	7.94e-05	7.94e-05			27090	0.998926	0.00017988	0.00017988	0.999402	6.85e-05	6.85e-05
	27120	0.999195	9.97e-05	9.97e-05	0.998487	0.00011826	0.00011826			27120	0.998926	0.00017988	0.00017988	0.999402	6.85e-05	6.85e-05
	27150	0.999231	9.31e-05	9.31e-05	0.998776	0.00017152	0.00017152			27150	0.999022	0.00018983	0.00018983	0.999402	6.85e-05	6.85e-05
	27180	0.999231	9.31e-05	9.31e-05	0.998862	0.00018167	0.00018167			27180	0.999172	0.00018483	0.00018483	0.999402	6.85e-05	6.85e-05
	27210	0.999231	9.31e-05	9.31e-05	0.998862	0.00018167	0.00018167			27210	0.999172	0.00018483	0.00018483	0.999402	6.85e-05	6.85e-05
	27240	0.999231	9.31e-05	9.31e-05	0.998862	0.00018167	0.00018167			27240	0.999204	0.0001963	0.0001963	0.999402	6.85e-05	6.85e-05
	27270	0.999231	9.31e-05	9.31e-05	0.998862	0.00018167	0.00018167			27270	0.999204	0.0001963	0.0001963	0.999402	6.85e-05	6.85e-05
	27300	0.999231	9.31e-05	9.31e-05	0.998862	0.00018167	0.00018167			27300	0.999204	0.0001963	0.0001963	0.999402	6.85e-05	6.85e-05
	27330	0.999299	8.43e-05	8.43e-05	0.998862	0.00018167	0.00018167			27330	0.999204	0.0001963	0.0001963	0.999402	6.85e-05	6.85e-05
	27360	0.999299	8.43e-05	8.43e-05	0.998862	0.00018167	0.00018167			27360	0.999204	0.0001963	0.0001963	0.999402	6.85e-05	6.85e-05
	27390	0.999299	8.43e-05	8.43e-05	0.998862	0.00018167	0.00018167			27390	0.999204	0.0001963	0.0001963	0.999558	3.26e-05	3.26e-05
	27420	0.999299	8.43e-05	8.43e-05	0.998862	0.00018167	0.00018167			27420	0.999204	0.0001963	0.0001963	0.999558	3.26e-05	3.26e-05
	27450	0.999299	8.43e-05	8.43e-05	0.998862	0.00018167	0.00018167			27450	0.999204	0.0001963	0.0001963	0.999558	3.26e-05	3.26e-05
	27480	0.999299	8.43e-05	8.43e-05	0.998862	0.00018167	0.00018167			27480	0.999204	0.0001963	0.0001963	0.999558	3.26e-05	3.26e-05
	27510	0.999299	8.43e-05	8.43e-05	0.998862	0.00018167	0.00018167			27510	0.999204	0.0001963	0.0001963	0.999558	3.26e-05	3.26e-05
	27540	0.999299	8.43e-05	8.43e-05	0.998862	0.00018167	0.00018167			27540	0.999204	0.0001963	0.0001963	0.999558	3.26e-05	3.26e-05
	27570	0.999299	8.43e-05	8.43e-05	0.998862	0.00018167	0.00018167			27570	0.999204	0.0001963	0.0001963	0.999558	3.26e-05	3.26e-05
	27600	0.999299	8.43e-05	8.43e-05	0.998862	0.00018167	0.00018167			27600	0.999204	0.0001963	0.0001963	0.999558	3.26e-05	3.26e-05
	27630	0.999299	8.43e-05	8.43e-05	0.998862	0.00018167	0.00018167			27630	0.999204	0.0001963	0.0001963	0.999558	3.26e-05	3.26e-05
	27660	0.999299	8.43e-05	8.43e-05	0.998862	0.00018167	0.00018167			27660	0.999204	0.0001963	0.0001963	0.999558	3.26e-05	3.26e-05
	27690	0.999299	8.43e-05	8.43e-05	0.998862	0.00018167	0.00018167			27690	0.999204	0.0001963	0.0001963	0.999558	3.26e-05	3.26e-05
	27720	0.999299	8.43e-05	8.43e-05	0.998862	0.00018167	0.00018167			27720	0.999204	0.0001963	0.0001963	0.999558	3.26e-05	3.26e-05
	27750	0.999299	8.43e-05	8.43e-05	0.998862	0.00018167	0.00018167			27750	0.999204	0.0001963	0.0001963	0.999558	3.26e-05	3.26e-05
	27780	0.999299	8.43e-05	8.43e-05	0.998862	0.00018167	0.00018167			27780	0.999204	0.0001963	0.0001963	0.999558	3.26e-05	3.26e-05
	27810	0.999299	8.43e-05	8.43e-05	0.998862	0.00018167	0.00018167			27810	0.999204	0.0001963	0.0001963	0.999558	3.26e-05	3.26e-05
	27840	0.999299	8.43e-05	8.43e-05	0.998862	0.00018167	0.00018167			27840	0.999204	0.0001963	0.0001963	0.999558	3.26e-05	3.26e-05
	27870	0.999299	8.43e-05	8.43e-05	0.998862	0.00018167	0.00018167			27870	0.999204	0.0001963	0.0001963	0.999558	3.26e-05	3.26e-05
	27900	0.999299	8.43e-05	8.43e-05	0.998862	0.00018167	0.00018167			27900	0.999204	0.0001963	0.0001963	0.999558	3.26e-05	3.26e-05
	27930	0.999299	8.43e-05	8.43e-05	0.998862	0.00018167	0.00018167			27930	0.999204	0.0001963	0.0001963	0.999598	3.18e-05	3.18e-05
	27960	0.999299	8.43e-05	8.43e-05	0.998862	0.00018167	0.00018167			27960	0.999204	0.0001963	0.0001963	0.999661	4.06e-05	4.06e-05
	27990	0.999299	8.43e-05	8.43e-05	0.998862	0.00018167	0.00018167			27990	0.999204	0.0001963	0.0001963	0.999895	2.57e-05	2.57e-05
	28020	0.999299	8.43e-05	8.43e-05	0.998862	0.00018167	0.00018167			28020	0.999204	0.0001963	0.0001963	0.999895	2.57e-05	2.57e-05
	28050	0.999299	8.43e-05	8.43e-05	0.998862	0.00018167	0.00018167			28050	0.999204	0.0001963	0.0001963	0.999895	2.57e-05	2.57e-05
	28080	0.999299	8.43e-05	8.43e-05	0.998862	0.00018167	0.00018167			28080	0.999204	0.0001963	0.0001963	0.999895	2.57e-05	2.57e-05
	28110	0.999299	8.43e-05	8.43e-05	0.998862	0.00018167	0.00018167			28110	0.999204	0.0001963	0.0001963	0.999895	2.57e-05	2.57e-05
	28140	0.999372	7.79e-05	7.79e-05	0.998862	0.00018167	0.00018167			28140	0.999204	0.0001963	0.0001963	0.999895	2.57e-05	2.57e-05
	28170	0.999372	7.79e-05	7.79e-05	0.998862	0.00018167	0.00018167			28170	0.999204	0.0001963	0.0001963	0.999895	2.57e-05	2.57e-05
	28200	0.999372	7.79e-05	7.79e-05	0.998862	0.00018167	0.00018167			28200	0.999204	0.0001963	0.0001963	0.999895	2.57e-05	2.57e-05
	28230	0.999372	7.79e-05	7.79e-05	0.998862	0.00018167	0.00018167			28230	0.999204	0.0001963	0.0001963	0.999895	2.57e-05	2.57e-05
	28260	0.999372	7.79e-05	7.79e-05	0.998862	0.00018167	0.00018167			28260	0.999204	0.0001963	0.0001963	0.999918	2.83e-05	2.83e-05
	28290	0.999372	7.79e-05	7.79e-05	0.998947	0.0001922	0.0001922			28290	0.999204	0.0001963	0.0001963	0.999918	2.83e-05	2.83e-05
	28320	0.999372	7.79e-05	7.79e-05	0.998947	0.0001922	0.0001922			28320	0.999204	0.0001963	0.0001963	0.999918	2.83e-05	2.83e-05
	28350	0.999372	7.79e-05	7.79e-05	0.998947	0.0001922	0.0001922			28350	0.999204	0.0001963	0.0001963	0.999918	2.83e-05	2.83e-05
	28380	0.999372	7.79e-05	7.79e-05	0.998947	0.0001922	0.0001922			28380	0.999204	0.0001963	0.0001963	0.999918	2.83e-05	2.83e-05
	28410	0.999372	7.79e-05	7.79e-05	0.998947	0.0001922	0.0001922			28410	0.999204	0.0001963	0.0001963	0.999918	2.83e-05	2.83e-05
	28440	0.999406	7.38e-05	7.38e-05	0.999113	0.00016751	0.00016751			28440	0.999373	0.00020351	0.00020351	0.999918	2.83e-05	2.83e-05
	28470	0.999406	7.38e-05	7.38e-05	0.99922	0.00013393	0.00013393			28470	0.999605	0.00017762	0.00017762	0.999918	2.83e-05	2.83e-05
	28500	0.999406	7.38e-05	7.38e-05	0.99922	0.00013393	0.00013393			28500	0.999605	0.00017762	0.00017762	0.999918	2.83e-05	2.83e-05
	28530	0.999886	2.61e-05	2.61e-05	0.99922	0.00013393	0.00013393			28530	0.999605	0.00017762	0.00017762	0.999918	2.83e-05	2.83e-05
	28560	0.999886	2.61e-05	2.61e-05	0.99922	0.00013393	0.00013393			28560	0.999605	0.00017762	0.00017762	0.999918	2.83e-05	2.83e-05
	28590	0.999886	2.61e-05	2.61e-05	0.99922	0.00013393	0.00013393			28590	0.999605	0.00017762	0.00017762	0.999918	2.83e-05	2.83e-05
	28620	0.999886	2.61e-05	2.61e-05	0.99922	0.00013393	0.00013393			28620	0.999605	0.00017762	0.00017762	0.999918	2.83e-05	2.83e-05
	28650	0.999886	2.61e-05	2.61e-05	0.99922	0.00013393	0.00013393			28650	0.999605	0.00017762	0.00017762	0.999918	2.83e-05	2.83e-05
	28680	0.999886	2.61e-05	2.61e-05	0.99922	0.00013393	0.00013393			28680	0.999605	0.00017762	0.00017762	0.999918	2.83e-05	2.83e-05
	28710	0.999886	2.61e-05	2.61e-05	0.99922	0.00013393	0.00013393			28710	0.999605	0.00017762	0.00017762	0.999918	2.83e-05	2.83e-05
	28740	0.99997	1.33e-05	1.33e-05	0.99922	0.00013393	0.00013393			28740	0.999605	0.00017762	0.00017762	0.999918	2.83e-05	2.83e-05
	28770	0.99997	1.33e-05	1.33e-05	0.99922	0.00013393	0.00013393			28770	0.999605	0.00017762	0.00017762	0.999918	2.83e-05	2.83e-05
	28800	0.99997	1.33e-05	1.33e-05	0.999283	0.00014974	0.00014974			28800	0.999605	0.00017762	0.00017762	0.999918	2.83e-05	2.83e-05
	28830	0.99997	1.33e-05	1.33e-05	0.999283	0.00014974	0.00014974			28830	0.999605	0.00017762	0.00017762	0.999918	2.83e-05	2.83e-05
	28860	0.99997	1.33e-05	1.33e-05	0.999283	0.00014974	0.00014974			28860	0.999605	0.00017762	0.00017762	0.999918	2.83e-05	2.83e-05
	28890	0.99997	1.33e-05	1.33e-05	0.999283	0.00014974	0.00014974			28890	0.999605	0.00017762	0.00017762	0.999918	2.83e-05	2.83e-05
	28920	0.99997	1.33e-05	1.33e-05	0.999283	0.00014974	0.00014974			28920	0.999605	0.00017762	0.00017762	0.999918	2.83e-05	2.83e-05
	28950	0.99997	1.33e-05	1.33e-05	0.999283	0.00014974	0.00014974			28950	0.999699	0.00016836	0.00016836	0.999918	2.83e-05	2.83e-05
	28980	0.99997	1.33e-05	1.33e-05	0.999283	0.00014974	0.00014974			28980	0.999699	0.00016836	0.00016836	0.999918	2.83e-05	2.83e-05
	29010	0.99997	1.33e-05	1.33e-05	0.999283	0.00014974	0.00014974			29010	0.999772	0.00016416	0.00016416	0.999918	2.83e-05	2.83e-05
	29040	0.99997	1.33e-05	1.33e-05	0.999283	0.00014974	0.00014974			29040	0.999772	0.00016416	0.00016416	0.999918	2.83e-05	2.83e-05
	29070	0.99997	1.33e-05	1.33e-05	0.999622	7.05e-05	7.05e-05			29070	1	2.03e-15	2.03e-15	0.999918	2.83e-05	2.83e-05
	29100	0.99997	1.33e-05	1.33e-05	0.999622	7.05e-05	7.05e-05			29100	1	2.03e-15	2.03e-15	0.999918	2.83e-05	2.83e-05
	29130	0.99997	1.33e-05	1.33e-05	0.999622	7.05e-05	7.05e-05			29130	1	2.03e-15	2.03e-15	0.999918	2.83e-05	2.83e-05
	29160	0.99997	1.33e-05	1.33e-05	0.999622	7.05e-05	7.05e-05			29160	1	2.03e-15	2.03e-15	0.999918	2.83e-05	2.83e-05
	29190	0.99997	1.33e-05	1.33e-05	0.999622	7.05e-05	7.05e-05			29190	1	2.03e-15	2.03e-15	0.999918	2.83e-05	2.83e-05
	29220	0.99997	1.33e-05	1.33e-05	0.999622	7.05e-05	7.05e-05			29220	1	2.03e-15	2.03e-15	0.999918	2.83e-05	2.83e-05
	29250	0.99997	1.33e-05	1.33e-05	0.999622	7.05e-05	7.05e-05			29250	1	2.03e-15	2.03e-15	0.999918	2.83e-05	2.83e-05
	29280	0.99997	1.33e-05	1.33e-05	0.999668	5.82e-05	5.82e-05			29280	1	2.03e-15	2.03e-15	0.999918	2.83e-05	2.83e-05
	29310	0.99997	1.33e-05	1.33e-05	0.999668	5.82e-05	5.82e-05			29310	1	2.03e-15	2.03e-15	0.999918	2.83e-05	2.83e-05
	29340	0.99997	1.33e-05	1.33e-05	0.999668	5.82e-05	5.82e-05			29340	1	2.03e-15	2.03e-15	0.999918	2.83e-05	2.83e-05
	29370	0.99997	1.33e-05	1.33e-05	0.999668	5.82e-05	5.82e-05			29370	1	2.03e-15	2.03e-15	0.999918	2.83e-05	2.83e-05
	29400	0.99997	1.33e-05	1.33e-05	0.999668	5.82e-05	5.82e-05			29400	1	2.03e-15	2.03e-15	0.999918	2.83e-05	2.83e-05
	29430	0.99997	1.33e-05	1.33e-05	0.999668	5.82e-05	5.82e-05			29430	1	2.03e-15	2.03e-15	0.999918	2.83e-05	2.83e-05
	29460	0.99997	1.33e-05	1.33e-05	0.999668	5.82e-05	5.82e-05			29460	1	2.03e-15	2.03e-15	0.999918	2.83e-05	2.83e-05
	29490	0.99997	1.33e-05	1.33e-05	0.999668	5.82e-05	5.82e-05			29490	1	2.03e-15	2.03e-15	0.999918	2.83e-05	2.83e-05
	29520	0.99997	1.33e-05	1.33e-05	0.999668	5.82e-05	5.82e-05			29520	1	2.03e-15	2.03e-15	0.999918	2.83e-05	2.83e-05
	29550	0.99997	1.33e-05	1.33e-05	0.999668	5.82e-05	5.82e-05			29550	1	2.03e-15	2.03e-15	0.999918	2.83e-05	2.83e-05
	29580	0.99997	1.33e-05	1.33e-05	0.999668	5.82e-05	5.82e-05			29580	1	2.03e-15	2.03e-15	0.999918	2.83e-05	2.83e-05
	29610	0.99997	1.33e-05	1.33e-05	0.999668	5.82e-05	5.82e-05			29610	1	2.03e-15	2.03e-15	0.999918	2.83e-05	2.83e-05
	29640	0.99997	1.33e-05	1.33e-05	0.999668	5.82e-05	5.82e-05			29640	1	2.03e-15	2.03e-15	0.999918	2.83e-05	2.83e-05
	29670	0.99997	1.33e-05	1.33e-05	0.999668	5.82e-05	5.82e-05			29670	1	2.03e-15	2.03e-15	0.999918	2.83e-05	2.83e-05
	29700	0.99997	1.33e-05	1.33e-05	0.999668	5.82e-05	5.82e-05			29700	1	2.03e-15	2.03e-15	0.999918	2.83e-05	2.83e-05
	29730	0.99997	1.33e-05	1.33e-05	0.999825	3.06e-05	3.06e-05			29730	1	2.03e-15	2.03e-15	0.999918	2.83e-05	2.83e-05
	29760	0.99997	1.33e-05	1.33e-05	0.999825	3.06e-05	3.06e-05			29760	1	2.03e-15	2.03e-15	0.999918	2.83e-05	2.83e-05
	29790	1	2.44e-15	2.44e-15	1	2.51e-15	2.51e-15			29790	1	2.03e-15	2.03e-15	1	2.2e-15	2.2e-15
	29820	1	2.44e-15	2.44e-15	1	2.51e-15	2.51e-15			29820	1	2.03e-15	2.03e-15	1	2.2e-15	2.2e-15
	29850	1	2.44e-15	2.44e-15	1	2.51e-15	2.51e-15			29850	1	2.03e-15	2.03e-15	1	2.2e-15	2.2e-15
	29880	1	2.44e-15	2.44e-15	1	2.51e-15	2.51e-15			29880	1	2.03e-15	2.03e-15	1	2.2e-15	2.2e-15
	29910	1	2.44e-15	2.44e-15	1	2.51e-15	2.51e-15			29910	1	2.03e-15	2.03e-15	1	2.2e-15	2.2e-15
	29940	1	2.44e-15	2.44e-15	1	2.51e-15	2.51e-15			29940	1	2.03e-15	2.03e-15	1	2.2e-15	2.2e-15
	29970	1	2.44e-15	2.44e-15	1	2.51e-15	2.51e-15			29970	1	2.03e-15	2.03e-15	1	2.2e-15	2.2e-15
Panel F	Cumulative distribution plots																		Bar Charts
		WT									zQ175								WT			zQ175
		Ctrl IgG (mean)			C1q Blk Ab						Ctrl IgG (mean)			C1q Blk Ab
	Amplitude (pA)	Mean	+ Error	-Error	Mean	+Error	-Error			Amplitude (pA)	Mean	+ Error	-Error	Mean	+Error	-Error			Ctrl IgG	C1q Blk Ab		Ctrl	C1q Blk Ab
	0	0	0	0	0	0	0			0	0	0	0	0	0	0			23.8054	15.0724		19.0139	25.095
	0.1	0	0	0	0	0	0			0.1	0	0	0	0	0	0			20.2761	19.2015		22.5465	20.8725
	0.2	0	0	0	0	0	0			0.2	0	0	0	0	0	0			17.1291	19.254		14.9677	19.0671
	0.3	0	0	0	0	0	0			0.3	0	0	0	0	0	0			21.6324	19.2943		12.0602	13.2376
	0.4	0	0	0	0	0	0			0.4	0	0	0	0	0	0			20.2983	22.7317		12.5896	12.3304
	0.5	0	0	0	0	0	0			0.5	0	0	0	0	0	0			20.9676	23.6342		20.9235	10.3375
	0.6	0	0	0	0	0	0			0.6	0	0	0	0	0	0			22.2445	26.5463		18.4903	10.7013
	0.7	0	0	0	0	0	0			0.7	0	0	0	0	0	0			26.6955	23.8435		15.3796	14.0405
	0.8	0	0	0	0	0	0			0.8	0	0	0	0	0	0			21.4769	23.3979		14.6051	15.5561
	0.9	0	0	0	0	0	0			0.9	0	0	0	0	0	0			21.8593	14.3612		12.6397	16.6802
	1	0	0	0	0	0	0			1	0	0	0	0	0	0			12.7752	14.3439		16.041	12.6362
	1.1	0	0	0	0	0	0			1.1	0	0	0	0	0	0			10.8931	13.6012		19.6705	16.4523
	1.2	0	0	0	0	0	0			1.2	0	0	0	0	0	0			8.11993	28.5453		17.6571	13.4269
	1.3	0	0	0	0	0	0			1.3	0	0	0	0	0	0			14.0478	12.8736		10.3911	16.9427
	1.4	0	0	0	0	0	0			1.4	0	0	0	0	0	0			10.683	13.444			17.8176
	1.5	0	0	0	0	0	0			1.5	0	0	0	0	0	0			12.113	18.6217			13.7985
	1.6	0	0	0	0	0	0			1.6	0	0	0	0	0	0			13.813	15.7591			17.5861
	1.7	0	0	0	0	0	0			1.7	0	0	0	0	0	0			9.30736				15.4675
	1.8	0	0	0	0	0	0			1.8	0	0	0	0	0	0			18.682				13.2422
	1.9	0	0	0	0	0	0			1.9	0	0	0	0	0	0			14.0912				17.3169
	2	0	0	0	7.20051e-05	7.33402e-06	7.33402e-06			2	0	0	0	0	0	0			18.2245				17.5752
	2.1	7.58545e-05	9.23551e-06	9.23551e-06	7.20051e-05	7.33402e-06	7.33402e-06			2.1	0	0	0	4.00086e-05	8.45246e-06	8.45246e-06			11.731				13.9152
	2.2	0.000121777	1.86174e-05	1.86174e-05	0.00011667	1.17585e-05	1.17585e-05			2.2	0	0	0	6.15011e-05	1.06771e-05	1.06771e-05			16.6354				14.2803
	2.3	0.000121777	1.86174e-05	1.86174e-05	0.000125781	1.38689e-05	1.38689e-05			2.3	0	0	0	6.9281e-05	1.25771e-05	1.25771e-05
	2.4	0.000121777	1.86174e-05	1.86174e-05	0.000209921	2.00414e-05	2.00414e-05			2.4	4.75726e-05	9.9438e-06	9.9438e-06	0.000104443	2.24825e-05	2.24825e-05
	2.5	0.000151006	1.51306e-05	1.51306e-05	0.000240128	1.75015e-05	1.75015e-05			2.5	0.000219914	3.18444e-05	3.18444e-05	0.000272917	3.71701e-05	3.71701e-05
	2.6	0.00019501	1.63273e-05	1.63273e-05	0.000265808	2.0256e-05	2.0256e-05			2.6	0.000270614	2.74716e-05	2.74716e-05	0.000279234	3.50762e-05	3.50762e-05
	2.7	0.00019501	1.63273e-05	1.63273e-05	0.000302704	2.20384e-05	2.20384e-05			2.7	0.000270614	2.74716e-05	2.74716e-05	0.000322716	3.51978e-05	3.51978e-05
	2.8	0.00026617	1.81005e-05	1.81005e-05	0.000338702	1.95635e-05	1.95635e-05			2.8	0.000393912	2.72967e-05	2.72967e-05	0.000340851	3.57946e-05	3.57946e-05
	2.9	0.000425608	3.23853e-05	3.23853e-05	0.000376198	2.26667e-05	2.26667e-05			2.9	0.000608535	4.04956e-05	4.04956e-05	0.000416243	4.10672e-05	4.10672e-05
	3	0.000477967	4.18421e-05	4.18421e-05	0.000523343	1.94066e-05	1.94066e-05			3	0.000758226	4.02445e-05	4.02445e-05	0.00047569	3.99112e-05	3.99112e-05
	3.1	0.000575182	3.34207e-05	3.34207e-05	0.000551338	1.89817e-05	1.89817e-05			3.1	0.000758226	4.02445e-05	4.02445e-05	0.000506424	3.78536e-05	3.78536e-05
	3.2	0.000833452	4.07125e-05	4.07125e-05	0.000669965	2.10055e-05	2.10055e-05			3.2	0.00093576	3.64466e-05	3.64466e-05	0.000559239	3.22696e-05	3.22696e-05
	3.3	0.00111106	4.09247e-05	4.09247e-05	0.000729995	2.74575e-05	2.74575e-05			3.3	0.00100711	3.92767e-05	3.92767e-05	0.000674051	3.78934e-05	3.78934e-05
	3.4	0.00116372	3.85877e-05	3.85877e-05	0.000924055	3.14559e-05	3.14559e-05			3.4	0.00127281	4.22166e-05	4.22166e-05	0.000897492	4.28174e-05	4.28174e-05
	3.5	0.00180223	7.7061e-05	7.7061e-05	0.00109721	3.72132e-05	3.72132e-05			3.5	0.00138815	4.50233e-05	4.50233e-05	0.00112829	5.06503e-05	5.06503e-05
	3.6	0.00216591	6.43187e-05	6.43187e-05	0.00125531	3.60358e-05	3.60358e-05			3.6	0.00162888	5.56719e-05	5.56719e-05	0.00133592	6.10976e-05	6.10976e-05
	3.7	0.00252669	8.98627e-05	8.98627e-05	0.00165738	3.90092e-05	3.90092e-05			3.7	0.00166678	5.17582e-05	5.17582e-05	0.00162386	4.83447e-05	4.83447e-05
	3.8	0.00317518	9.45046e-05	9.45046e-05	0.00188085	3.92586e-05	3.92586e-05			3.8	0.00221186	8.11968e-05	8.11968e-05	0.00185483	5.41081e-05	5.41081e-05
	3.9	0.00386903	0.000117105	0.000117105	0.00216114	4.65948e-05	4.65948e-05			3.9	0.00265533	7.74241e-05	7.74241e-05	0.00214146	6.55644e-05	6.55644e-05
	4	0.00437458	0.000109158	0.000109158	0.00249137	5.35779e-05	5.35779e-05			4	0.0029282	9.78709e-05	9.78709e-05	0.00261007	5.11515e-05	5.11515e-05
	4.1	0.0052264	0.00012762	0.00012762	0.00276864	4.95046e-05	4.95046e-05			4.1	0.0034838	7.49132e-05	7.49132e-05	0.00293768	4.87706e-05	4.87706e-05
	4.2	0.00654809	0.000106902	0.000106902	0.00305977	5.40692e-05	5.40692e-05			4.2	0.00406478	8.63067e-05	8.63067e-05	0.00370725	4.92769e-05	4.92769e-05
	4.3	0.00776031	0.000114831	0.000114831	0.00342202	6.69535e-05	6.69535e-05			4.3	0.00479869	9.73198e-05	9.73198e-05	0.00458429	5.64805e-05	5.64805e-05
	4.4	0.00867027	0.000121895	0.000121895	0.00373381	6.78558e-05	6.78558e-05			4.4	0.00581645	0.000160446	0.000160446	0.00529838	5.39757e-05	5.39757e-05
	4.5	0.00999268	0.000126963	0.000126963	0.00432427	0.000125786	0.000125786			4.5	0.0065084	0.000164787	0.000164787	0.00638071	5.36049e-05	5.36049e-05
	4.6	0.0108113	0.000110279	0.000110279	0.00476686	9.73176e-05	9.73176e-05			4.6	0.00705317	0.000204002	0.000204002	0.00710116	7.16421e-05	7.16421e-05
	4.7	0.0125655	0.000124015	0.000124015	0.0054206	9.40714e-05	9.40714e-05			4.7	0.00981348	0.000266878	0.000266878	0.00841676	6.40612e-05	6.40612e-05
	4.8	0.013963	0.000118663	0.000118663	0.00590003	0.000104124	0.000104124			4.8	0.011403	0.000247789	0.000247789	0.00987257	6.86974e-05	6.86974e-05
	4.9	0.0156882	0.000138866	0.000138866	0.00650504	0.000135226	0.000135226			4.9	0.0129994	0.000182457	0.000182457	0.0112805	7.86639e-05	7.86639e-05
	5	0.0180676	0.000153786	0.000153786	0.00703225	0.000147509	0.000147509			5	0.0142856	0.00017383	0.00017383	0.0124483	0.000101889	0.000101889
	5.1	0.0200437	0.000195466	0.000195466	0.00757814	0.000149028	0.000149028			5.1	0.0163816	0.000179185	0.000179185	0.0141628	0.000105441	0.000105441
	5.2	0.0224175	0.00023736	0.00023736	0.00836274	0.000159034	0.000159034			5.2	0.0181531	0.000171547	0.000171547	0.0161343	9.61943e-05	9.61943e-05
	5.3	0.0252718	0.000299817	0.000299817	0.00909234	0.000209029	0.000209029			5.3	0.0204032	0.000221299	0.000221299	0.0178111	0.000109862	0.000109862
	5.4	0.0285095	0.000357825	0.000357825	0.00959239	0.000222921	0.000222921			5.4	0.0224699	0.000251541	0.000251541	0.0196009	9.83869e-05	9.83869e-05
	5.5	0.0320732	0.000372508	0.000372508	0.0102277	0.000227847	0.000227847			5.5	0.0254932	0.000214098	0.000214098	0.0219896	0.00014217	0.00014217
	5.6	0.0358445	0.000473553	0.000473553	0.0108471	0.000241127	0.000241127			5.6	0.0276925	0.000205183	0.000205183	0.0244539	0.000175099	0.000175099
	5.7	0.0392435	0.000479552	0.000479552	0.0116057	0.000226382	0.000226382			5.7	0.0300357	0.000230833	0.000230833	0.0266524	0.000156297	0.000156297
	5.8	0.0431845	0.000446844	0.000446844	0.0124545	0.000206663	0.000206663			5.8	0.0335616	0.000232743	0.000232743	0.0292015	0.000186606	0.000186606
	5.9	0.0461529	0.000492288	0.000492288	0.0131786	0.000198554	0.000198554			5.9	0.0364335	0.000171266	0.000171266	0.031625	0.000162147	0.000162147
	6	0.0490552	0.000455708	0.000455708	0.0140554	0.000170698	0.000170698			6	0.0395393	0.000236072	0.000236072	0.0341891	0.000148827	0.000148827
	6.1	0.053302	0.000527839	0.000527839	0.0148299	0.000205025	0.000205025			6.1	0.0435323	0.000273042	0.000273042	0.0368689	0.000165594	0.000165594
	6.2	0.0575221	0.000551191	0.000551191	0.0155683	0.000208503	0.000208503			6.2	0.0466924	0.000301029	0.000301029	0.0394469	0.000174107	0.000174107
	6.3	0.0613764	0.000542448	0.000542448	0.0162087	0.00022106	0.00022106			6.3	0.0498367	0.000320126	0.000320126	0.0417902	0.000179115	0.000179115
	6.4	0.0654478	0.000582216	0.000582216	0.0172404	0.00019826	0.00019826			6.4	0.0537209	0.000279076	0.000279076	0.045822	0.000208996	0.000208996
	6.5	0.0698703	0.000622999	0.000622999	0.0179126	0.000188328	0.000188328			6.5	0.0566106	0.000347433	0.000347433	0.0489536	0.000198923	0.000198923
	6.6	0.0742486	0.000616633	0.000616633	0.0187909	0.000217455	0.000217455			6.6	0.0600306	0.000423166	0.000423166	0.0513595	0.000185126	0.000185126
	6.7	0.0783808	0.000533312	0.000533312	0.0195467	0.000231269	0.000231269			6.7	0.0632001	0.000434607	0.000434607	0.0544152	0.000210385	0.000210385
	6.8	0.0830662	0.000587025	0.000587025	0.0204055	0.000246649	0.000246649			6.8	0.0680867	0.00059014	0.00059014	0.0580037	0.000214649	0.000214649
	6.9	0.0861579	0.000612085	0.000612085	0.0213511	0.000231249	0.000231249			6.9	0.0727177	0.000600288	0.000600288	0.0610136	0.000206187	0.000206187
	7	0.0894597	0.000585643	0.000585643	0.0233088	0.000257893	0.000257893			7	0.076199	0.000646758	0.000646758	0.0659131	0.00024073	0.00024073
	7.1	0.0949649	0.000587293	0.000587293	0.0253094	0.000281448	0.000281448			7.1	0.0799016	0.00066193	0.00066193	0.0715583	0.000264279	0.000264279
	7.2	0.099188	0.000648375	0.000648375	0.0277883	0.000259032	0.000259032			7.2	0.0848642	0.000663024	0.000663024	0.0783581	0.000260102	0.000260102
	7.3	0.103954	0.000677819	0.000677819	0.0296913	0.000217478	0.000217478			7.3	0.090343	0.000653103	0.000653103	0.0833779	0.000318956	0.000318956
	7.4	0.108353	0.000708903	0.000708903	0.0314349	0.000333711	0.000333711			7.4	0.0948798	0.000720825	0.000720825	0.0886744	0.000266797	0.000266797
	7.5	0.11206	0.000615409	0.000615409	0.0340948	0.000294397	0.000294397			7.5	0.0987307	0.000730362	0.000730362	0.0938021	0.000305828	0.000305828
	7.6	0.11677	0.000701279	0.000701279	0.036138	0.000354541	0.000354541			7.6	0.103232	0.000750665	0.000750665	0.0989433	0.000312587	0.000312587
	7.7	0.12162	0.000720869	0.000720869	0.0388113	0.000345089	0.000345089			7.7	0.108265	0.000886064	0.000886064	0.104162	0.000376361	0.000376361
	7.8	0.125973	0.000718261	0.000718261	0.0415085	0.000390157	0.000390157			7.8	0.111928	0.000864229	0.000864229	0.109854	0.00042471	0.00042471
	7.9	0.129494	0.00079007	0.00079007	0.0440807	0.000364625	0.000364625			7.9	0.116041	0.000960561	0.000960561	0.115781	0.000417307	0.000417307
	8	0.134149	0.000829096	0.000829096	0.0462864	0.000422748	0.000422748			8	0.120549	0.000800266	0.000800266	0.120815	0.000435149	0.000435149
	8.1	0.139654	0.000872558	0.000872558	0.0492628	0.000398185	0.000398185			8.1	0.126699	0.00061249	0.00061249	0.128183	0.000432906	0.000432906
	8.2	0.145182	0.000848879	0.000848879	0.0517977	0.000366646	0.000366646			8.2	0.131737	0.000718435	0.000718435	0.134218	0.000429247	0.000429247
	8.3	0.149975	0.000739397	0.000739397	0.0545043	0.000299847	0.000299847			8.3	0.136945	0.000568965	0.000568965	0.139647	0.000516179	0.000516179
	8.4	0.15413	0.000678143	0.000678143	0.0572752	0.000361524	0.000361524			8.4	0.141748	0.000620802	0.000620802	0.146134	0.000550725	0.000550725
	8.5	0.159813	0.000658886	0.000658886	0.0604723	0.000387227	0.000387227			8.5	0.148025	0.000661983	0.000661983	0.152652	0.000589834	0.000589834
	8.6	0.164723	0.000611857	0.000611857	0.0637735	0.000463169	0.000463169			8.6	0.154826	0.000542267	0.000542267	0.158441	0.000585376	0.000585376
	8.7	0.170012	0.000636317	0.000636317	0.066734	0.000515229	0.000515229			8.7	0.160703	0.000554393	0.000554393	0.164188	0.000636782	0.000636782
	8.8	0.176324	0.000650081	0.000650081	0.0695305	0.000484788	0.000484788			8.8	0.164753	0.000547311	0.000547311	0.169517	0.000676339	0.000676339
	8.9	0.18093	0.000717547	0.000717547	0.0726985	0.000432893	0.000432893			8.9	0.169271	0.000544166	0.000544166	0.175163	0.000590905	0.000590905
	9	0.185822	0.000683189	0.000683189	0.0763828	0.00037795	0.00037795			9	0.17564	0.000499407	0.000499407	0.182438	0.000624204	0.000624204
	9.1	0.191585	0.000624014	0.000624014	0.0792019	0.00036035	0.00036035			9.1	0.181842	0.000462418	0.000462418	0.187849	0.000608307	0.000608307
	9.2	0.196191	0.000657036	0.000657036	0.0823724	0.000388423	0.000388423			9.2	0.187266	0.00041653	0.00041653	0.193369	0.000623736	0.000623736
	9.3	0.201765	0.00069586	0.00069586	0.0850919	0.000367992	0.000367992			9.3	0.192367	0.000487991	0.000487991	0.199535	0.000517549	0.000517549
	9.4	0.207549	0.000731432	0.000731432	0.0888995	0.000328299	0.000328299			9.4	0.198317	0.000448356	0.000448356	0.20683	0.000500284	0.000500284
	9.5	0.212105	0.000679838	0.000679838	0.0916065	0.00030975	0.00030975			9.5	0.204029	0.000463911	0.000463911	0.213272	0.000533233	0.000533233
	9.6	0.217294	0.000727611	0.000727611	0.0943775	0.000348459	0.000348459			9.6	0.210585	0.00046971	0.00046971	0.219323	0.000577297	0.000577297
	9.7	0.222629	0.000763326	0.000763326	0.097699	0.000399481	0.000399481			9.7	0.216034	0.000492506	0.000492506	0.225472	0.000587681	0.000587681
	9.8	0.227662	0.00080562	0.00080562	0.101328	0.00048171	0.00048171			9.8	0.224261	0.000537035	0.000537035	0.233426	0.000560222	0.000560222
	9.9	0.232024	0.000784739	0.000784739	0.104273	0.000466285	0.000466285			9.9	0.230503	0.000521064	0.000521064	0.240212	0.00056625	0.00056625
	10	0.236104	0.000809634	0.000809634	0.108245	0.000430386	0.000430386			10	0.237789	0.000540526	0.000540526	0.246639	0.000612244	0.000612244
	10.1	0.241503	0.000764799	0.000764799	0.111948	0.000479375	0.000479375			10.1	0.243862	0.000530973	0.000530973	0.252571	0.00056466	0.00056466
	10.2	0.246313	0.000752748	0.000752748	0.115895	0.000463622	0.000463622			10.2	0.248862	0.000517727	0.000517727	0.258569	0.000568835	0.000568835
	10.3	0.253142	0.000614981	0.000614981	0.119864	0.000469383	0.000469383			10.3	0.254892	0.000499403	0.000499403	0.265543	0.000596519	0.000596519
	10.4	0.257405	0.000584599	0.000584599	0.123287	0.000477392	0.000477392			10.4	0.261827	0.000467988	0.000467988	0.270907	0.000530282	0.000530282
	10.5	0.262589	0.000610349	0.000610349	0.126294	0.000446913	0.000446913			10.5	0.267765	0.000463954	0.000463954	0.277002	0.000523658	0.000523658
	10.6	0.267073	0.000551927	0.000551927	0.129239	0.000443967	0.000443967			10.6	0.273572	0.000455096	0.000455096	0.282822	0.0005554	0.0005554
	10.7	0.273087	0.000549056	0.000549056	0.13366	0.00043963	0.00043963			10.7	0.28145	0.000443548	0.000443548	0.290231	0.000536664	0.000536664
	10.8	0.277342	0.000561733	0.000561733	0.136686	0.000412488	0.000412488			10.8	0.287105	0.000462577	0.000462577	0.296622	0.000520877	0.000520877
	10.9	0.281296	0.000633774	0.000633774	0.140859	0.000458005	0.000458005			10.9	0.292121	0.000423287	0.000423287	0.302384	0.000593326	0.000593326
	11	0.286075	0.000709121	0.000709121	0.144819	0.000440825	0.000440825			11	0.298706	0.000477521	0.000477521	0.308638	0.00053145	0.00053145
	11.1	0.290169	0.000686925	0.000686925	0.149373	0.000458336	0.000458336			11.1	0.305616	0.00051239	0.00051239	0.31662	0.000490223	0.000490223
	11.2	0.29513	0.000728408	0.000728408	0.152603	0.000449456	0.000449456			11.2	0.310707	0.000488541	0.000488541	0.323151	0.000458837	0.000458837
	11.3	0.298782	0.000790592	0.000790592	0.156778	0.000495548	0.000495548			11.3	0.315565	0.000486244	0.000486244	0.329114	0.000454329	0.000454329
	11.4	0.303396	0.00081199	0.00081199	0.161382	0.00050313	0.00050313			11.4	0.32187	0.000489465	0.000489465	0.33628	0.000392034	0.000392034
	11.5	0.308901	0.000914781	0.000914781	0.166637	0.000518928	0.000518928			11.5	0.32788	0.000379333	0.000379333	0.343071	0.000460282	0.000460282
	11.6	0.313465	0.000945124	0.000945124	0.170097	0.000437945	0.000437945			11.6	0.333493	0.000430959	0.000430959	0.349174	0.000410491	0.000410491
	11.7	0.317418	0.000885167	0.000885167	0.175355	0.000452681	0.000452681			11.7	0.338043	0.000412939	0.000412939	0.355414	0.000444925	0.000444925
	11.8	0.322475	0.000872304	0.000872304	0.181074	0.00045969	0.00045969			11.8	0.345087	0.000482044	0.000482044	0.361584	0.000441025	0.000441025
	11.9	0.327539	0.000936508	0.000936508	0.185498	0.000480175	0.000480175			11.9	0.350031	0.000562454	0.000562454	0.368009	0.000435787	0.000435787
	12	0.332836	0.000955764	0.000955764	0.19033	0.000439683	0.000439683			12	0.356725	0.000515145	0.000515145	0.374819	0.000449713	0.000449713
	12.1	0.337112	0.00100216	0.00100216	0.194248	0.000478443	0.000478443			12.1	0.36314	0.000484629	0.000484629	0.3812	0.000454964	0.000454964
	12.2	0.342417	0.00104978	0.00104978	0.197831	0.000516966	0.000516966			12.2	0.369223	0.000576253	0.000576253	0.388103	0.000420917	0.000420917
	12.3	0.347127	0.0010499	0.0010499	0.202572	0.000534067	0.000534067			12.3	0.375762	0.000549799	0.000549799	0.394085	0.000421157	0.000421157
	12.4	0.35189	0.000971693	0.000971693	0.2074	0.000540998	0.000540998			12.4	0.381616	0.000604367	0.000604367	0.400137	0.000451096	0.000451096
	12.5	0.355779	0.000951062	0.000951062	0.211173	0.000566393	0.000566393			12.5	0.388101	0.00056566	0.00056566	0.40579	0.000427177	0.000427177
	12.6	0.361248	0.000800612	0.000800612	0.216227	0.000715065	0.000715065			12.6	0.394013	0.000622867	0.000622867	0.412079	0.00042142	0.00042142
	12.7	0.36533	0.000716794	0.000716794	0.219495	0.00066653	0.00066653			12.7	0.399403	0.000604538	0.000604538	0.417618	0.000425975	0.000425975
	12.8	0.370238	0.000787268	0.000787268	0.22395	0.000642335	0.000642335			12.8	0.407267	0.000615335	0.000615335	0.424462	0.000488289	0.000488289
	12.9	0.374267	0.000760732	0.000760732	0.228971	0.000571224	0.000571224			12.9	0.412472	0.000667012	0.000667012	0.430393	0.000473798	0.000473798
	13	0.378393	0.000700571	0.000700571	0.233994	0.000579717	0.000579717			13	0.418799	0.000660097	0.000660097	0.435841	0.000491284	0.000491284
	13.1	0.383248	0.000629252	0.000629252	0.238418	0.000589581	0.000589581			13.1	0.424704	0.000630467	0.000630467	0.441981	0.000476684	0.000476684
	13.2	0.387172	0.000588558	0.000588558	0.242875	0.000614201	0.000614201			13.2	0.430015	0.00063675	0.00063675	0.448188	0.000485907	0.000485907
	13.3	0.393666	0.000546101	0.000546101	0.246573	0.000585702	0.000585702			13.3	0.436948	0.000640608	0.000640608	0.454935	0.000497242	0.000497242
	13.4	0.398699	0.00049691	0.00049691	0.251588	0.00057666	0.00057666			13.4	0.442559	0.000661339	0.000661339	0.461506	0.000487675	0.000487675
	13.5	0.403405	0.000507517	0.000507517	0.257006	0.000550947	0.000550947			13.5	0.446953	0.000612559	0.000612559	0.466704	0.000501486	0.000501486
	13.6	0.407601	0.000478299	0.000478299	0.261441	0.000609129	0.000609129			13.6	0.452065	0.000641311	0.000641311	0.472502	0.000486158	0.000486158
	13.7	0.412361	0.000409897	0.000409897	0.268529	0.000584103	0.000584103			13.7	0.457756	0.000663357	0.000663357	0.479568	0.00049359	0.00049359
	13.8	0.41675	0.000386553	0.000386553	0.273227	0.000579469	0.000579469			13.8	0.462562	0.000580315	0.000580315	0.485124	0.000541802	0.000541802
	13.9	0.421188	0.000401634	0.000401634	0.277939	0.000542549	0.000542549			13.9	0.465887	0.000581583	0.000581583	0.490137	0.000534612	0.000534612
	14	0.425673	0.000444206	0.000444206	0.282767	0.000547156	0.000547156			14	0.471893	0.00046857	0.00046857	0.495631	0.000545584	0.000545584
	14.1	0.431444	0.000455402	0.000455402	0.288169	0.000581606	0.000581606			14.1	0.47862	0.000488762	0.000488762	0.501418	0.000497902	0.000497902
	14.2	0.437265	0.000387049	0.000387049	0.292094	0.000554192	0.000554192			14.2	0.484831	0.000459295	0.000459295	0.50765	0.000492476	0.000492476
	14.3	0.442055	0.000335061	0.000335061	0.298384	0.000493322	0.000493322			14.3	0.490682	0.000432102	0.000432102	0.513377	0.000486227	0.000486227
	14.4	0.447379	0.00037387	0.00037387	0.304158	0.000595848	0.000595848			14.4	0.495735	0.000452671	0.000452671	0.520156	0.000381308	0.000381308
	14.5	0.452252	0.000411124	0.000411124	0.309792	0.000599859	0.000599859			14.5	0.502421	0.000493982	0.000493982	0.527185	0.000421336	0.000421336
	14.6	0.456766	0.000427703	0.000427703	0.315341	0.000631105	0.000631105			14.6	0.50774	0.000498212	0.000498212	0.532685	0.000405872	0.000405872
	14.7	0.460957	0.000424911	0.000424911	0.319912	0.000698996	0.000698996			14.7	0.51344	0.000478619	0.000478619	0.537882	0.000538056	0.000538056
	14.8	0.465459	0.000435378	0.000435378	0.325806	0.000640372	0.000640372			14.8	0.519911	0.000547213	0.000547213	0.542987	0.000507402	0.000507402
	14.9	0.469988	0.000439572	0.000439572	0.330558	0.000694367	0.000694367			14.9	0.524314	0.000584574	0.000584574	0.548765	0.000462456	0.000462456
	15	0.476505	0.000465209	0.000465209	0.337237	0.000692627	0.000692627			15	0.531285	0.000637481	0.000637481	0.555291	0.000554278	0.000554278
	15.1	0.481165	0.000545446	0.000545446	0.343059	0.000531001	0.000531001			15.1	0.536947	0.000617159	0.000617159	0.560624	0.000599451	0.000599451
	15.2	0.486476	0.000500485	0.000500485	0.348562	0.000504772	0.000504772			15.2	0.543279	0.000625017	0.000625017	0.565702	0.000652943	0.000652943
	15.3	0.490149	0.00050203	0.00050203	0.353478	0.000397747	0.000397747			15.3	0.549889	0.000666998	0.000666998	0.571261	0.000667588	0.000667588
	15.4	0.494795	0.000539845	0.000539845	0.360693	0.000441116	0.000441116			15.4	0.556986	0.000691732	0.000691732	0.576883	0.000796067	0.000796067
	15.5	0.499532	0.000477643	0.000477643	0.365697	0.000449456	0.000449456			15.5	0.561716	0.000776263	0.000776263	0.582658	0.000834304	0.000834304
	15.6	0.504105	0.000502638	0.000502638	0.370636	0.000416673	0.000416673			15.6	0.566982	0.00074155	0.00074155	0.587896	0.000966355	0.000966355
	15.7	0.509192	0.000577095	0.000577095	0.376322	0.000394237	0.000394237			15.7	0.572252	0.000739906	0.000739906	0.592713	0.000871976	0.000871976
	15.8	0.51435	0.00059509	0.00059509	0.384948	0.000430408	0.000430408			15.8	0.579123	0.000662898	0.000662898	0.598306	0.000844217	0.000844217
	15.9	0.519562	0.000636618	0.000636618	0.391183	0.000404968	0.000404968			15.9	0.584424	0.000715098	0.000715098	0.603562	0.000780299	0.000780299
	16	0.523944	0.000529331	0.000529331	0.396626	0.000417366	0.000417366			16	0.58856	0.000813222	0.000813222	0.608714	0.000767197	0.000767197
	16.1	0.529545	0.000483169	0.000483169	0.400347	0.000423787	0.000423787			16.1	0.593082	0.000899217	0.000899217	0.613606	0.000812919	0.000812919
	16.2	0.534578	0.000582064	0.000582064	0.405035	0.00054379	0.00054379			16.2	0.597727	0.000939699	0.000939699	0.617994	0.000836808	0.000836808
	16.3	0.539254	0.000559141	0.000559141	0.411294	0.000605862	0.000605862			16.3	0.602941	0.000968894	0.000968894	0.624001	0.000812773	0.000812773
	16.4	0.544878	0.000594374	0.000594374	0.416182	0.000616805	0.000616805			16.4	0.607333	0.000993189	0.000993189	0.628671	0.000827079	0.000827079
	16.5	0.549577	0.000585033	0.000585033	0.422266	0.00055707	0.00055707			16.5	0.611179	0.001033	0.001033	0.633153	0.000796497	0.000796497
	16.6	0.55342	0.000544113	0.000544113	0.427503	0.000513926	0.000513926			16.6	0.615008	0.000947197	0.000947197	0.637313	0.000714318	0.000714318
	16.7	0.55851	0.000492344	0.000492344	0.433275	0.000522385	0.000522385			16.7	0.620936	0.000892351	0.000892351	0.643502	0.00068762	0.00068762
	16.8	0.563431	0.000470241	0.000470241	0.439159	0.000467602	0.000467602			16.8	0.627499	0.000929666	0.000929666	0.648144	0.000641045	0.000641045
	16.9	0.569353	0.000547193	0.000547193	0.445041	0.000530635	0.000530635			16.9	0.632604	0.000904355	0.000904355	0.65236	0.000671866	0.000671866
	17	0.573856	0.000532055	0.000532055	0.449758	0.000568092	0.000568092			17	0.635844	0.00085963	0.00085963	0.656967	0.000554107	0.000554107
	17.1	0.580243	0.000523485	0.000523485	0.456522	0.000705636	0.000705636			17.1	0.640905	0.000888983	0.000888983	0.662056	0.000517518	0.000517518
	17.2	0.584477	0.000515686	0.000515686	0.462028	0.000644821	0.000644821			17.2	0.645308	0.000930606	0.000930606	0.666127	0.000513477	0.000513477
	17.3	0.589229	0.000568876	0.000568876	0.469135	0.000651915	0.000651915			17.3	0.651794	0.000947114	0.000947114	0.671261	0.000550417	0.000550417
	17.4	0.593738	0.000581902	0.000581902	0.473886	0.000628785	0.000628785			17.4	0.655915	0.000977002	0.000977002	0.67592	0.000565517	0.000565517
	17.5	0.598698	0.000504662	0.000504662	0.481355	0.000572272	0.000572272			17.5	0.661905	0.000911612	0.000911612	0.680971	0.000569006	0.000569006
	17.6	0.603188	0.000518447	0.000518447	0.484677	0.000570728	0.000570728			17.6	0.664863	0.000964773	0.000964773	0.685214	0.000544866	0.000544866
	17.7	0.607736	0.000430252	0.000430252	0.490725	0.000646126	0.000646126			17.7	0.668448	0.0010412	0.0010412	0.689768	0.000553968	0.000553968
	17.8	0.611929	0.000431302	0.000431302	0.495725	0.000645094	0.000645094			17.8	0.671793	0.000987	0.000987	0.693832	0.000549079	0.000549079
	17.9	0.616564	0.000456794	0.000456794	0.50158	0.000627346	0.000627346			17.9	0.676164	0.00105437	0.00105437	0.698055	0.000562137	0.000562137
	18	0.621043	0.000549597	0.000549597	0.510029	0.000748473	0.000748473			18	0.681954	0.000992335	0.000992335	0.702809	0.00056944	0.00056944
	18.1	0.625264	0.00050351	0.00050351	0.515169	0.000758075	0.000758075			18.1	0.686315	0.00103501	0.00103501	0.70619	0.000651263	0.000651263
	18.2	0.629511	0.000485048	0.000485048	0.521831	0.000747434	0.000747434			18.2	0.691065	0.000993893	0.000993893	0.710158	0.000697848	0.000697848
	18.3	0.634398	0.000534545	0.000534545	0.52719	0.000779043	0.000779043			18.3	0.696456	0.00107443	0.00107443	0.714651	0.000789864	0.000789864
	18.4	0.639213	0.00053454	0.00053454	0.533663	0.000678727	0.000678727			18.4	0.700766	0.00110684	0.00110684	0.71941	0.000786476	0.000786476
	18.5	0.643975	0.000494302	0.000494302	0.539358	0.000626165	0.000626165			18.5	0.704339	0.00104047	0.00104047	0.723773	0.000723664	0.000723664
	18.6	0.647878	0.00049164	0.00049164	0.543966	0.000674499	0.000674499			18.6	0.708023	0.00105454	0.00105454	0.726641	0.00074964	0.00074964
	18.7	0.652865	0.000407934	0.000407934	0.547625	0.000593149	0.000593149			18.7	0.711586	0.00117716	0.00117716	0.73076	0.000783138	0.000783138
	18.8	0.657434	0.000350276	0.000350276	0.554171	0.000651967	0.000651967			18.8	0.716055	0.00120764	0.00120764	0.735574	0.000747123	0.000747123
	18.9	0.661395	0.000348838	0.000348838	0.558482	0.000604925	0.000604925			18.9	0.72015	0.00119379	0.00119379	0.739013	0.000803981	0.000803981
	19	0.666793	0.000343661	0.000343661	0.563706	0.000769579	0.000769579			19	0.724076	0.00124723	0.00124723	0.742412	0.000794718	0.000794718
	19.1	0.671716	0.000344519	0.000344519	0.567567	0.000838648	0.000838648			19.1	0.727232	0.00124759	0.00124759	0.745651	0.000837384	0.000837384
	19.2	0.676327	0.000359565	0.000359565	0.573913	0.000848343	0.000848343			19.2	0.730718	0.00117739	0.00117739	0.748744	0.000847057	0.000847057
	19.3	0.68132	0.000357199	0.000357199	0.579689	0.0008709	0.0008709			19.3	0.735155	0.00116575	0.00116575	0.75325	0.000820424	0.000820424
	19.4	0.685374	0.000325803	0.000325803	0.585442	0.00080481	0.00080481			19.4	0.738688	0.00102698	0.00102698	0.756068	0.000773986	0.000773986
	19.5	0.690202	0.000315435	0.000315435	0.589691	0.000755487	0.000755487			19.5	0.74225	0.00097716	0.00097716	0.759728	0.000755636	0.000755636
	19.6	0.693384	0.000334525	0.000334525	0.595486	0.000696153	0.000696153			19.6	0.746637	0.000973206	0.000973206	0.762694	0.000733466	0.000733466
	19.7	0.698212	0.000266185	0.000266185	0.601045	0.000622506	0.000622506			19.7	0.750967	0.00107935	0.00107935	0.766489	0.000702693	0.000702693
	19.8	0.702041	0.000286364	0.000286364	0.607076	0.000693361	0.000693361			19.8	0.755301	0.000976691	0.000976691	0.769785	0.000693466	0.000693466
	19.9	0.706177	0.000294799	0.000294799	0.611488	0.000677349	0.000677349			19.9	0.758274	0.000901705	0.000901705	0.773283	0.000720869	0.000720869
	20	0.710553	0.000311048	0.000311048	0.615603	0.000732234	0.000732234			20	0.762312	0.000968958	0.000968958	0.776446	0.000677251	0.000677251
	20.1	0.715282	0.000303669	0.000303669	0.620297	0.000784731	0.000784731			20.1	0.766191	0.000957184	0.000957184	0.780665	0.000669137	0.000669137
	20.2	0.719314	0.000342847	0.000342847	0.624489	0.000738071	0.000738071			20.2	0.768903	0.00097369	0.00097369	0.78328	0.000646853	0.000646853
	20.3	0.723338	0.000391029	0.000391029	0.629803	0.000681104	0.000681104			20.3	0.772798	0.0010276	0.0010276	0.786674	0.000638143	0.000638143
	20.4	0.726621	0.000379709	0.000379709	0.633995	0.00077271	0.00077271			20.4	0.775309	0.00104492	0.00104492	0.78993	0.000645295	0.000645295
	20.5	0.731354	0.000406724	0.000406724	0.63881	0.000820906	0.000820906			20.5	0.777977	0.00102473	0.00102473	0.792949	0.000615755	0.000615755
	20.6	0.736068	0.000382292	0.000382292	0.644286	0.000713481	0.000713481			20.6	0.781248	0.000997038	0.000997038	0.796607	0.000579766	0.000579766
	20.7	0.74011	0.000362806	0.000362806	0.648982	0.000669135	0.000669135			20.7	0.783638	0.000981107	0.000981107	0.799927	0.000593233	0.000593233
	20.8	0.743379	0.000358134	0.000358134	0.65335	0.000720342	0.000720342			20.8	0.786807	0.000950302	0.000950302	0.802806	0.000605348	0.000605348
	20.9	0.746555	0.000358938	0.000358938	0.6582	0.000650435	0.000650435			20.9	0.789667	0.000990561	0.000990561	0.805948	0.000569776	0.000569776
	21	0.751575	0.000330046	0.000330046	0.663313	0.000714321	0.000714321			21	0.792853	0.000989345	0.000989345	0.810073	0.000586583	0.000586583
	21.1	0.754943	0.000309416	0.000309416	0.668122	0.00065841	0.00065841			21.1	0.795961	0.000874758	0.000874758	0.812518	0.000570683	0.000570683
	21.2	0.759047	0.000282247	0.000282247	0.671636	0.000748063	0.000748063			21.2	0.798249	0.000858796	0.000858796	0.815131	0.000546333	0.000546333
	21.3	0.762491	0.000284879	0.000284879	0.675791	0.000746468	0.000746468			21.3	0.80124	0.000883456	0.000883456	0.817944	0.00056446	0.00056446
	21.4	0.767236	0.000292714	0.000292714	0.680232	0.000728009	0.000728009			21.4	0.803827	0.000915086	0.000915086	0.821336	0.000579247	0.000579247
	21.5	0.769639	0.000335619	0.000335619	0.68585	0.000747439	0.000747439			21.5	0.806865	0.000868491	0.000868491	0.824355	0.000506766	0.000506766
	21.6	0.77212	0.000331302	0.000331302	0.690224	0.000789979	0.000789979			21.6	0.80965	0.000848321	0.000848321	0.826894	0.00053936	0.00053936
	21.7	0.775789	0.000316411	0.000316411	0.694503	0.000826997	0.000826997			21.7	0.812056	0.000837412	0.000837412	0.82944	0.000556109	0.000556109
	21.8	0.779122	0.00031392	0.00031392	0.698394	0.00085635	0.00085635			21.8	0.81487	0.000795526	0.000795526	0.832385	0.000515229	0.000515229
	21.9	0.782231	0.000364044	0.000364044	0.702231	0.000881785	0.000881785			21.9	0.817227	0.000735843	0.000735843	0.835313	0.000510671	0.000510671
	22	0.784907	0.000366389	0.000366389	0.706963	0.000827016	0.000827016			22	0.819329	0.000741615	0.000741615	0.837705	0.000533722	0.000533722
	22.1	0.788392	0.00038186	0.00038186	0.710821	0.000826318	0.000826318			22.1	0.821639	0.000759305	0.000759305	0.840559	0.000505411	0.000505411
	22.2	0.791585	0.000335257	0.000335257	0.71567	0.00072672	0.00072672			22.2	0.823243	0.000763445	0.000763445	0.842752	0.000465359	0.000465359
	22.3	0.795152	0.000313364	0.000313364	0.721868	0.000719869	0.000719869			22.3	0.825781	0.000772501	0.000772501	0.845734	0.000460191	0.000460191
	22.4	0.798494	0.000377882	0.000377882	0.725485	0.000630477	0.000630477			22.4	0.827714	0.00074973	0.00074973	0.847797	0.000430891	0.000430891
	22.5	0.80181	0.000329923	0.000329923	0.728232	0.000582497	0.000582497			22.5	0.828748	0.000764609	0.000764609	0.850228	0.000409248	0.000409248
	22.6	0.805339	0.000327169	0.000327169	0.731804	0.000583978	0.000583978			22.6	0.831125	0.000765761	0.000765761	0.852875	0.000415941	0.000415941
	22.7	0.808981	0.00031479	0.00031479	0.735459	0.000532016	0.000532016			22.7	0.833215	0.000743793	0.000743793	0.855545	0.000550706	0.000550706
	22.8	0.812215	0.000297591	0.000297591	0.739315	0.000437274	0.000437274			22.8	0.835484	0.000728929	0.000728929	0.858194	0.00058684	0.00058684
	22.9	0.815295	0.000276252	0.000276252	0.743218	0.000476896	0.000476896			22.9	0.838435	0.000776126	0.000776126	0.860601	0.000591762	0.000591762
	23	0.817457	0.000267639	0.000267639	0.746992	0.000535816	0.000535816			23	0.840791	0.00077385	0.00077385	0.86299	0.000679392	0.000679392
	23.1	0.82082	0.000258859	0.000258859	0.750496	0.000546912	0.000546912			23.1	0.842902	0.000781624	0.000781624	0.865644	0.00068891	0.00068891
	23.2	0.823484	0.000264834	0.000264834	0.753558	0.000541586	0.000541586			23.2	0.844869	0.000752416	0.000752416	0.867758	0.000659188	0.000659188
	23.3	0.826206	0.000290733	0.000290733	0.756907	0.000573398	0.000573398			23.3	0.846984	0.000652802	0.000652802	0.870011	0.000630183	0.000630183
	23.4	0.828683	0.000303147	0.000303147	0.760285	0.0005026	0.0005026			23.4	0.849235	0.00059628	0.00059628	0.871953	0.000610606	0.000610606
	23.5	0.831369	0.000302814	0.000302814	0.763512	0.000600875	0.000600875			23.5	0.850944	0.00063073	0.00063073	0.874019	0.000566016	0.000566016
	23.6	0.834852	0.000298364	0.000298364	0.767032	0.000625797	0.000625797			23.6	0.853019	0.000596207	0.000596207	0.876568	0.000587158	0.000587158
	23.7	0.83712	0.000308772	0.000308772	0.770157	0.000681542	0.000681542			23.7	0.855005	0.000585721	0.000585721	0.878523	0.000597312	0.000597312
	23.8	0.838983	0.000327707	0.000327707	0.774235	0.000651743	0.000651743			23.8	0.85733	0.000578527	0.000578527	0.880127	0.000630938	0.000630938
	23.9	0.841506	0.000357313	0.000357313	0.77819	0.000678792	0.000678792			23.9	0.858923	0.000575478	0.000575478	0.882066	0.000678703	0.000678703
	24	0.843802	0.000340501	0.000340501	0.782524	0.000664431	0.000664431			24	0.861759	0.000535012	0.000535012	0.883866	0.000622591	0.000622591
	24.1	0.846396	0.000352975	0.000352975	0.785166	0.00071017	0.00071017			24.1	0.863498	0.000502648	0.000502648	0.88581	0.000660355	0.000660355
	24.2	0.848548	0.00032692	0.00032692	0.788662	0.000646722	0.000646722			24.2	0.864815	0.000485283	0.000485283	0.888159	0.000658138	0.000658138
	24.3	0.850639	0.000339063	0.000339063	0.791438	0.00062031	0.00062031			24.3	0.866464	0.000449771	0.000449771	0.889353	0.000648451	0.000648451
	24.4	0.853468	0.000341361	0.000341361	0.794563	0.000666546	0.000666546			24.4	0.869527	0.00045258	0.00045258	0.891488	0.000647723	0.000647723
	24.5	0.855818	0.000378592	0.000378592	0.797084	0.000660443	0.000660443			24.5	0.870787	0.000423567	0.000423567	0.893167	0.000663594	0.000663594
	24.6	0.857803	0.000395347	0.000395347	0.800608	0.000666623	0.000666623			24.6	0.873215	0.000411151	0.000411151	0.894995	0.000704863	0.000704863
	24.7	0.860363	0.000418002	0.000418002	0.803253	0.000683598	0.000683598			24.7	0.87441	0.00041388	0.00041388	0.896574	0.000700142	0.000700142
	24.8	0.862785	0.000429709	0.000429709	0.806677	0.000735896	0.000735896			24.8	0.8761	0.000416083	0.000416083	0.898167	0.000785964	0.000785964
	24.9	0.864803	0.0004291	0.0004291	0.809436	0.000784207	0.000784207			24.9	0.877169	0.000418861	0.000418861	0.899291	0.000782181	0.000782181
	25	0.866815	0.000387768	0.000387768	0.811963	0.000745651	0.000745651			25	0.878319	0.000402595	0.000402595	0.900942	0.000720318	0.000720318
	25.1	0.868645	0.000371579	0.000371579	0.814471	0.000730756	0.000730756			25.1	0.8799	0.000402601	0.000402601	0.902375	0.000706345	0.000706345
	25.2	0.870635	0.000373862	0.000373862	0.817248	0.000666017	0.000666017			25.2	0.881693	0.000433827	0.000433827	0.904192	0.000706754	0.000706754
	25.3	0.872653	0.000402688	0.000402688	0.819983	0.000710389	0.000710389			25.3	0.883056	0.000418328	0.000418328	0.905744	0.000690865	0.000690865
	25.4	0.874825	0.000406772	0.000406772	0.82232	0.000723132	0.000723132			25.4	0.883946	0.000439612	0.000439612	0.907483	0.000684931	0.000684931
	25.5	0.876205	0.000427913	0.000427913	0.824794	0.000671641	0.000671641			25.5	0.885634	0.000430163	0.000430163	0.908877	0.000738823	0.000738823
	25.6	0.878009	0.000428143	0.000428143	0.827321	0.000646392	0.000646392			25.6	0.887765	0.000415198	0.000415198	0.9101	0.000695817	0.000695817
	25.7	0.879713	0.000422781	0.000422781	0.830165	0.000612175	0.000612175			25.7	0.888924	0.000407773	0.000407773	0.911239	0.00071605	0.00071605
	25.8	0.882224	0.000428361	0.000428361	0.832581	0.000616396	0.000616396			25.8	0.890416	0.00041899	0.00041899	0.9129	0.000744959	0.000744959
	25.9	0.884973	0.000441107	0.000441107	0.835419	0.000596244	0.000596244			25.9	0.891346	0.000407781	0.000407781	0.914428	0.000769158	0.000769158
	26	0.886457	0.000478629	0.000478629	0.83738	0.000553406	0.000553406			26	0.89273	0.000388045	0.000388045	0.915572	0.000721923	0.000721923
	26.1	0.88819	0.000484329	0.000484329	0.83962	0.00056379	0.00056379			26.1	0.894418	0.000360188	0.000360188	0.916898	0.000687797	0.000687797
	26.2	0.890409	0.000465928	0.000465928	0.841882	0.000534998	0.000534998			26.2	0.895458	0.000367152	0.000367152	0.918492	0.000672278	0.000672278
	26.3	0.892312	0.000442657	0.000442657	0.843888	0.000480108	0.000480108			26.3	0.896563	0.000377187	0.000377187	0.920139	0.000613576	0.000613576
	26.4	0.893699	0.000443049	0.000443049	0.846018	0.000488144	0.000488144			26.4	0.89779	0.000412188	0.000412188	0.921521	0.000536609	0.000536609
	26.5	0.895841	0.000443123	0.000443123	0.849019	0.000541267	0.000541267			26.5	0.899216	0.000382379	0.000382379	0.922461	0.000555004	0.000555004
	26.6	0.898031	0.000382672	0.000382672	0.851586	0.000482006	0.000482006			26.6	0.900494	0.000347856	0.000347856	0.92344	0.000500396	0.000500396
	26.7	0.899275	0.000405939	0.000405939	0.853921	0.000501019	0.000501019			26.7	0.901388	0.000343357	0.000343357	0.924361	0.000466973	0.000466973
	26.8	0.900628	0.000446989	0.000446989	0.856175	0.000502464	0.000502464			26.8	0.901949	0.000319992	0.000319992	0.925517	0.000486001	0.000486001
	26.9	0.901974	0.000429527	0.000429527	0.857614	0.000551652	0.000551652			26.9	0.90259	0.000316454	0.000316454	0.926533	0.000477369	0.000477369
	27	0.903926	0.000407781	0.000407781	0.860026	0.000543458	0.000543458			27	0.904426	0.000334205	0.000334205	0.928059	0.000434259	0.000434259
	27.1	0.905496	0.000409767	0.000409767	0.862065	0.000453434	0.000453434			27.1	0.905486	0.000331631	0.000331631	0.928842	0.000423196	0.000423196
	27.2	0.907105	0.000416779	0.000416779	0.863339	0.000476475	0.000476475			27.2	0.906963	0.000307057	0.000307057	0.930235	0.00041728	0.00041728
	27.3	0.908946	0.000384141	0.000384141	0.865427	0.000475309	0.000475309			27.3	0.908603	0.000321154	0.000321154	0.932003	0.000404028	0.000404028
	27.4	0.910425	0.000404982	0.000404982	0.867557	0.000486281	0.000486281			27.4	0.910157	0.000323078	0.000323078	0.933126	0.000405747	0.000405747
	27.5	0.912027	0.000409625	0.000409625	0.868779	0.000444793	0.000444793			27.5	0.911797	0.000307645	0.000307645	0.933834	0.000411655	0.000411655
	27.6	0.913193	0.000443932	0.000443932	0.870253	0.000460149	0.000460149			27.6	0.913752	0.000271736	0.000271736	0.934843	0.000365469	0.000365469
	27.7	0.914247	0.000435096	0.000435096	0.871931	0.000467221	0.000467221			27.7	0.914781	0.000294872	0.000294872	0.93537	0.000366567	0.000366567
	27.8	0.915069	0.000424378	0.000424378	0.873855	0.000414303	0.000414303			27.8	0.9156	0.000291357	0.000291357	0.936395	0.000335422	0.000335422
	27.9	0.916574	0.000393554	0.000393554	0.875859	0.000449863	0.000449863			27.9	0.916995	0.000258856	0.000258856	0.937676	0.000294007	0.000294007
	28	0.91771	0.000373951	0.000373951	0.877601	0.000547735	0.000547735			28	0.918425	0.000265126	0.000265126	0.938863	0.000283829	0.000283829
	28.1	0.918615	0.000375351	0.000375351	0.879557	0.000601353	0.000601353			28.1	0.919651	0.000250196	0.000250196	0.939918	0.000308716	0.000308716
	28.2	0.920219	0.000364335	0.000364335	0.881122	0.000566928	0.000566928			28.2	0.920545	0.000241944	0.000241944	0.940646	0.000344316	0.000344316
	28.3	0.921392	0.000329828	0.000329828	0.883665	0.000551674	0.000551674			28.3	0.921177	0.000241438	0.000241438	0.941574	0.000333674	0.000333674
	28.4	0.922563	0.000351734	0.000351734	0.885582	0.000547304	0.000547304			28.4	0.922048	0.000234171	0.000234171	0.942627	0.0003044	0.0003044
	28.5	0.923593	0.000362239	0.000362239	0.887522	0.000536608	0.000536608			28.5	0.923239	0.000235381	0.000235381	0.943441	0.000335429	0.000335429
	28.6	0.924779	0.000329583	0.000329583	0.889162	0.000510533	0.000510533			28.6	0.923741	0.000234763	0.000234763	0.94416	0.000306271	0.000306271
	28.7	0.926286	0.00033883	0.00033883	0.891156	0.000502045	0.000502045			28.7	0.924896	0.000238475	0.000238475	0.945333	0.000304848	0.000304848
	28.8	0.927375	0.000335218	0.000335218	0.892592	0.000532925	0.000532925			28.8	0.925744	0.000233603	0.000233603	0.946202	0.000274139	0.000274139
	28.9	0.928341	0.00030903	0.00030903	0.894162	0.000474851	0.000474851			28.9	0.926611	0.00024879	0.00024879	0.947035	0.000279001	0.000279001
	29	0.929492	0.000308088	0.000308088	0.895538	0.000437568	0.000437568			29	0.926877	0.000243935	0.000243935	0.947926	0.000239929	0.000239929
	29.1	0.930684	0.000306187	0.000306187	0.898093	0.000486077	0.000486077			29.1	0.928238	0.000244076	0.000244076	0.948674	0.000247612	0.000247612
	29.2	0.931777	0.000307697	0.000307697	0.899932	0.000464069	0.000464069			29.2	0.929185	0.000244703	0.000244703	0.949457	0.00023029	0.00023029
	29.3	0.932578	0.000294482	0.000294482	0.90141	0.000444984	0.000444984			29.3	0.930263	0.000255794	0.000255794	0.949961	0.000207683	0.000207683
	29.4	0.93344	0.000318807	0.000318807	0.902841	0.000403885	0.000403885			29.4	0.930991	0.000254985	0.000254985	0.951193	0.000208834	0.000208834
	29.5	0.934638	0.000323719	0.000323719	0.904004	0.000403764	0.000403764			29.5	0.932144	0.000265431	0.000265431	0.95216	0.000178735	0.000178735
	29.6	0.935626	0.000336852	0.000336852	0.90517	0.00043129	0.00043129			29.6	0.932809	0.000285849	0.000285849	0.952976	0.000172075	0.000172075
	29.7	0.936624	0.000358712	0.000358712	0.906357	0.000450161	0.000450161			29.7	0.933636	0.000276448	0.000276448	0.953612	0.000167864	0.000167864
	29.8	0.937355	0.000366592	0.000366592	0.907988	0.000463159	0.000463159			29.8	0.934171	0.000276444	0.000276444	0.954065	0.000170374	0.000170374
	29.9	0.939082	0.000357817	0.000357817	0.909674	0.000435639	0.000435639			29.9	0.935055	0.000286747	0.000286747	0.95462	0.000171266	0.000171266
	30	0.940361	0.000340818	0.000340818	0.911632	0.000442993	0.000442993			30	0.93589	0.000312939	0.000312939	0.955159	0.000168705	0.000168705
	30.1	0.940953	0.000353744	0.000353744	0.913204	0.000382324	0.000382324			30.1	0.936904	0.000328182	0.000328182	0.955975	0.00015579	0.00015579
	30.2	0.941803	0.000357064	0.000357064	0.914101	0.000378812	0.000378812			30.2	0.937567	0.000323284	0.000323284	0.956665	0.000149144	0.000149144
	30.3	0.942446	0.000347749	0.000347749	0.915465	0.000407084	0.000407084			30.3	0.938266	0.000330409	0.000330409	0.957659	0.000148489	0.000148489
	30.4	0.943297	0.000341576	0.000341576	0.916335	0.000408947	0.000408947			30.4	0.938973	0.000294281	0.000294281	0.958458	0.000153256	0.000153256
	30.5	0.943899	0.00035145	0.00035145	0.917288	0.000413382	0.000413382			30.5	0.93991	0.000305611	0.000305611	0.959047	0.000158538	0.000158538
	30.6	0.944719	0.00038784	0.00038784	0.918132	0.00040704	0.00040704			30.6	0.940776	0.000301868	0.000301868	0.959798	0.000155345	0.000155345
	30.7	0.945534	0.000401473	0.000401473	0.918818	0.00039679	0.00039679			30.7	0.942057	0.00029712	0.00029712	0.960411	0.000160942	0.000160942
	30.8	0.946473	0.000427419	0.000427419	0.919816	0.000378411	0.000378411			30.8	0.942391	0.000308946	0.000308946	0.961527	0.000165118	0.000165118
	30.9	0.947362	0.000408895	0.000408895	0.921348	0.000331951	0.000331951			30.9	0.943371	0.000287126	0.000287126	0.962229	0.000176294	0.000176294
	31	0.94811	0.000381949	0.000381949	0.922487	0.00032586	0.00032586			31	0.944519	0.000280658	0.000280658	0.962852	0.000173689	0.000173689
	31.1	0.949235	0.000346615	0.000346615	0.923454	0.000322062	0.000322062			31.1	0.945034	0.000265684	0.000265684	0.963585	0.000187192	0.000187192
	31.2	0.950289	0.000325705	0.000325705	0.924077	0.000317204	0.000317204			31.2	0.945965	0.000253338	0.000253338	0.964004	0.000192071	0.000192071
	31.3	0.950755	0.000315002	0.000315002	0.925525	0.000320242	0.000320242			31.3	0.946624	0.000253287	0.000253287	0.964728	0.000198554	0.000198554
	31.4	0.951569	0.000307453	0.000307453	0.926415	0.000320688	0.000320688			31.4	0.94721	0.000284203	0.000284203	0.965375	0.000196175	0.000196175
	31.5	0.952174	0.000297374	0.000297374	0.927269	0.000299924	0.000299924			31.5	0.948742	0.000255946	0.000255946	0.96567	0.000194638	0.000194638
	31.6	0.952567	0.000293101	0.000293101	0.928585	0.000301846	0.000301846			31.6	0.949498	0.000228486	0.000228486	0.966076	0.00020324	0.00020324
	31.7	0.953211	0.000279573	0.000279573	0.92942	0.000288307	0.000288307			31.7	0.950314	0.000235874	0.000235874	0.966526	0.0002056	0.0002056
	31.8	0.95382	0.000280137	0.000280137	0.930413	0.000253975	0.000253975			31.8	0.950876	0.000233566	0.000233566	0.967132	0.000219841	0.000219841
	31.9	0.954394	0.000268978	0.000268978	0.931426	0.000255146	0.000255146			31.9	0.9513	0.000227579	0.000227579	0.967635	0.00022597	0.00022597
	32	0.954903	0.000274634	0.000274634	0.932644	0.000265787	0.000265787			32	0.951472	0.000215686	0.000215686	0.96821	0.000223407	0.000223407
	32.1	0.95565	0.000266416	0.000266416	0.933484	0.000278008	0.000278008			32.1	0.951585	0.000219565	0.000219565	0.968677	0.000219718	0.000219718
	32.2	0.955943	0.000281515	0.000281515	0.934864	0.000244562	0.000244562			32.2	0.951727	0.000213333	0.000213333	0.968937	0.000203972	0.000203972
	32.3	0.956589	0.000287027	0.000287027	0.93565	0.000238296	0.000238296			32.3	0.952608	0.000206687	0.000206687	0.969218	0.000195198	0.000195198
	32.4	0.956948	0.000298613	0.000298613	0.93603	0.00020423	0.00020423			32.4	0.953141	0.000222328	0.000222328	0.969872	0.000211709	0.000211709
	32.5	0.957473	0.000298809	0.000298809	0.936482	0.000214416	0.000214416			32.5	0.953927	0.000233089	0.000233089	0.970297	0.000199306	0.000199306
	32.6	0.958248	0.000291695	0.000291695	0.937411	0.000216026	0.000216026			32.6	0.954539	0.000236866	0.000236866	0.97064	0.000197342	0.000197342
	32.7	0.958541	0.000276441	0.000276441	0.938324	0.000235641	0.000235641			32.7	0.955207	0.000221744	0.000221744	0.971291	0.000168574	0.000168574
	32.8	0.959298	0.000268678	0.000268678	0.939302	0.00022838	0.00022838			32.8	0.955855	0.00023388	0.00023388	0.971664	0.000166843	0.000166843
	32.9	0.959829	0.000275471	0.000275471	0.940159	0.000250141	0.000250141			32.9	0.956282	0.000237128	0.000237128	0.972098	0.000156518	0.000156518
	33	0.960426	0.000256718	0.000256718	0.941397	0.000241215	0.000241215			33	0.956784	0.000254716	0.000254716	0.972512	0.000143985	0.000143985
	33.1	0.960728	0.000261778	0.000261778	0.942426	0.000255355	0.000255355			33.1	0.957535	0.000273724	0.000273724	0.973098	0.000153036	0.000153036
	33.2	0.961277	0.000257189	0.000257189	0.94295	0.000258504	0.000258504			33.2	0.95772	0.000278089	0.000278089	0.973655	0.000150431	0.000150431
	33.3	0.961536	0.000259705	0.000259705	0.943517	0.000260147	0.000260147			33.3	0.957942	0.000284164	0.000284164	0.97408	0.000154614	0.000154614
	33.4	0.962119	0.000254869	0.000254869	0.944213	0.000270372	0.000270372			33.4	0.958898	0.000267451	0.000267451	0.974264	0.000149263	0.000149263
	33.5	0.962986	0.000250183	0.000250183	0.944546	0.00026215	0.00026215			33.5	0.959432	0.000256361	0.000256361	0.974583	0.000144911	0.000144911
	33.6	0.963348	0.000249051	0.000249051	0.945078	0.000262174	0.000262174			33.6	0.959808	0.000241819	0.000241819	0.97497	0.000149115	0.000149115
	33.7	0.963645	0.000266331	0.000266331	0.945446	0.000254216	0.000254216			33.7	0.960046	0.000233093	0.000233093	0.975255	0.000154816	0.000154816
	33.8	0.963877	0.000236582	0.000236582	0.94596	0.000245278	0.000245278			33.8	0.960666	0.000222672	0.000222672	0.97575	0.000174738	0.000174738
	33.9	0.964185	0.000233658	0.000233658	0.946863	0.00023068	0.00023068			33.9	0.961188	0.000244002	0.000244002	0.976252	0.00017161	0.00017161
	34	0.964812	0.000221451	0.000221451	0.947589	0.000225898	0.000225898			34	0.96167	0.000223683	0.000223683	0.976673	0.000181473	0.000181473
	34.1	0.965362	0.000236767	0.000236767	0.948161	0.000238131	0.000238131			34.1	0.962582	0.000233489	0.000233489	0.97695	0.000180197	0.000180197
	34.2	0.965938	0.000229321	0.000229321	0.949139	0.000230666	0.000230666			34.2	0.963808	0.000215784	0.000215784	0.97736	0.000178354	0.000178354
	34.3	0.966418	0.000235075	0.000235075	0.94997	0.000251184	0.000251184			34.3	0.964782	0.000210715	0.000210715	0.977746	0.000165328	0.000165328
	34.4	0.966656	0.000235549	0.000235549	0.950549	0.000265445	0.000265445			34.4	0.965381	0.000205461	0.000205461	0.978201	0.000165992	0.000165992
	34.5	0.967462	0.000223128	0.000223128	0.951479	0.000250497	0.000250497			34.5	0.965783	0.00019322	0.00019322	0.978459	0.000158099	0.000158099
	34.6	0.968038	0.000204431	0.000204431	0.951703	0.000244928	0.000244928			34.6	0.966199	0.000205662	0.000205662	0.978702	0.000152189	0.000152189
	34.7	0.968369	0.000203173	0.000203173	0.952486	0.000252115	0.000252115			34.7	0.96635	0.000196139	0.000196139	0.979244	0.000146808	0.000146808
	34.8	0.96879	0.000203813	0.000203813	0.953177	0.000248492	0.000248492			34.8	0.966512	0.000194945	0.000194945	0.979419	0.000147696	0.000147696
	34.9	0.969038	0.000196105	0.000196105	0.954279	0.000240113	0.000240113			34.9	0.967263	0.000209523	0.000209523	0.979759	0.000154227	0.000154227
	35	0.969434	0.000202505	0.000202505	0.955013	0.000259623	0.000259623			35	0.967869	0.000219274	0.000219274	0.980044	0.00014972	0.00014972
	35.1	0.969987	0.00017632	0.00017632	0.955592	0.000258944	0.000258944			35.1	0.968288	0.000234989	0.000234989	0.980425	0.000159035	0.000159035
	35.2	0.970352	0.000162927	0.000162927	0.956359	0.000270119	0.000270119			35.2	0.968816	0.00024339	0.00024339	0.980631	0.000162313	0.000162313
	35.3	0.970604	0.000160846	0.000160846	0.956608	0.00028323	0.00028323			35.3	0.968982	0.000239647	0.000239647	0.980817	0.000164063	0.000164063
	35.4	0.971076	0.00015443	0.00015443	0.957258	0.000272282	0.000272282			35.4	0.969334	0.000248913	0.000248913	0.981162	0.000171922	0.000171922
	35.5	0.971521	0.000144506	0.000144506	0.957962	0.000241219	0.000241219			35.5	0.969498	0.000241933	0.000241933	0.981391	0.00018056	0.00018056
	35.6	0.972376	0.000137631	0.000137631	0.958617	0.000268369	0.000268369			35.6	0.970294	0.000216106	0.000216106	0.981541	0.000191214	0.000191214
	35.7	0.972924	0.00015299	0.00015299	0.959104	0.000240768	0.000240768			35.7	0.970593	0.00020136	0.00020136	0.981752	0.00019697	0.00019697
	35.8	0.973317	0.000150838	0.000150838	0.959735	0.000222641	0.000222641			35.8	0.970951	0.000211817	0.000211817	0.981994	0.000188289	0.000188289
	35.9	0.973684	0.000156993	0.000156993	0.960289	0.000205295	0.000205295			35.9	0.971207	0.000193776	0.000193776	0.982214	0.000197898	0.000197898
	36	0.973943	0.000158232	0.000158232	0.961023	0.000201207	0.000201207			36	0.971337	0.000199666	0.000199666	0.98267	0.000206955	0.000206955
	36.1	0.974232	0.000161826	0.000161826	0.961517	0.000200093	0.000200093			36.1	0.971559	0.000204604	0.000204604	0.982862	0.000206285	0.000206285
	36.2	0.974587	0.000148769	0.000148769	0.961967	0.000199995	0.000199995			36.2	0.971559	0.000204604	0.000204604	0.983074	0.000215701	0.000215701
	36.3	0.975178	0.00014727	0.00014727	0.962522	0.000210838	0.000210838			36.3	0.97169	0.000209163	0.000209163	0.98321	0.000198648	0.000198648
	36.4	0.97546	0.000141468	0.000141468	0.962944	0.000246423	0.000246423			36.4	0.972547	0.000208604	0.000208604	0.983516	0.000188468	0.000188468
	36.5	0.975681	0.000137307	0.000137307	0.963442	0.000216026	0.000216026			36.5	0.972653	0.000215609	0.000215609	0.983899	0.000195411	0.000195411
	36.6	0.975987	0.000134938	0.000134938	0.963977	0.000207576	0.000207576			36.6	0.973096	0.000228134	0.000228134	0.984105	0.000189846	0.000189846
	36.7	0.97615	0.00012794	0.00012794	0.964364	0.000202387	0.000202387			36.7	0.973265	0.000240287	0.000240287	0.9843	0.000182739	0.000182739
	36.8	0.976492	0.000126957	0.000126957	0.964956	0.000214545	0.000214545			36.8	0.97352	0.000242228	0.000242228	0.984509	0.000191245	0.000191245
	36.9	0.976969	0.000117434	0.000117434	0.965149	0.000222023	0.000222023			36.9	0.973816	0.0002663	0.0002663	0.984896	0.000185912	0.000185912
	37	0.977279	0.000122828	0.000122828	0.965717	0.000206138	0.000206138			37	0.974094	0.000282425	0.000282425	0.985161	0.000157205	0.000157205
	37.1	0.977642	0.000126837	0.000126837	0.966147	0.000190881	0.000190881			37.1	0.974305	0.000258903	0.000258903	0.985494	0.000164962	0.000164962
	37.2	0.977994	0.00013186	0.00013186	0.966659	0.000211084	0.000211084			37.2	0.974568	0.000256587	0.000256587	0.985742	0.000164924	0.000164924
	37.3	0.978467	0.000119185	0.000119185	0.967128	0.000218357	0.000218357			37.3	0.974747	0.000240953	0.000240953	0.985972	0.00015826	0.00015826
	37.4	0.978692	0.000122558	0.000122558	0.967412	0.000209019	0.000209019			37.4	0.974875	0.000257442	0.000257442	0.98618	0.000153645	0.000153645
	37.5	0.978864	0.000119873	0.000119873	0.967901	0.000218905	0.000218905			37.5	0.975593	0.000270403	0.000270403	0.986335	0.000154881	0.000154881
	37.6	0.979063	0.000113739	0.000113739	0.968544	0.000223758	0.000223758			37.6	0.975744	0.000273053	0.000273053	0.986522	0.00014245	0.00014245
	37.7	0.979719	0.000126851	0.000126851	0.96918	0.000215229	0.000215229			37.7	0.976324	0.000260964	0.000260964	0.986596	0.00014812	0.00014812
	37.8	0.979944	0.000125788	0.000125788	0.969687	0.000220522	0.000220522			37.8	0.97675	0.000267916	0.000267916	0.986714	0.000150038	0.000150038
	37.9	0.980079	0.000116079	0.000116079	0.969932	0.000225429	0.000225429			37.9	0.976986	0.000271836	0.000271836	0.987075	0.000124474	0.000124474
	38	0.980207	0.000110101	0.000110101	0.970291	0.000226086	0.000226086			38	0.977018	0.000277092	0.000277092	0.987177	0.000118613	0.000118613
	38.1	0.98053	0.00011241	0.00011241	0.970603	0.000232282	0.000232282			38.1	0.977155	0.000259632	0.000259632	0.987244	0.000114722	0.000114722
	38.2	0.980847	0.000106213	0.000106213	0.971046	0.000237137	0.000237137			38.2	0.977335	0.000260334	0.000260334	0.987402	0.000117153	0.000117153
	38.3	0.98094	0.000105024	0.000105024	0.971164	0.000237316	0.000237316			38.3	0.977636	0.000228041	0.000228041	0.987667	0.000122185	0.000122185
	38.4	0.981586	0.000112659	0.000112659	0.971436	0.000240612	0.000240612			38.4	0.977796	0.000217606	0.000217606	0.987829	0.000116283	0.000116283
	38.5	0.981759	0.000108242	0.000108242	0.971755	0.000239138	0.000239138			38.5	0.977923	0.00023276	0.00023276	0.988203	0.000123905	0.000123905
	38.6	0.982001	0.000109042	0.000109042	0.972019	0.000234376	0.000234376			38.6	0.978132	0.000227131	0.000227131	0.988425	0.000126281	0.000126281
	38.7	0.98214	0.000106533	0.000106533	0.972441	0.000226084	0.000226084			38.7	0.978512	0.000198763	0.000198763	0.98857	0.000131629	0.000131629
	38.8	0.982554	0.000115775	0.000115775	0.972797	0.000248849	0.000248849			38.8	0.978564	0.000204137	0.000204137	0.988607	0.000119162	0.000119162
	38.9	0.982664	0.000122026	0.000122026	0.972894	0.000253234	0.000253234			38.9	0.978821	0.00020085	0.00020085	0.988806	0.000118067	0.000118067
	39	0.983005	0.000126847	0.000126847	0.973282	0.000238266	0.000238266			39	0.978865	0.00020979	0.00020979	0.988947	0.000122304	0.000122304
	39.1	0.983248	0.000125119	0.000125119	0.973606	0.000220371	0.000220371			39.1	0.978929	0.00021866	0.00021866	0.989159	0.000123253	0.000123253
	39.2	0.983462	0.000123451	0.000123451	0.973848	0.000217999	0.000217999			39.2	0.979644	0.000213942	0.000213942	0.989305	0.000126073	0.000126073
	39.3	0.983573	0.000122585	0.000122585	0.974277	0.000217899	0.000217899			39.3	0.979906	0.000243107	0.000243107	0.989385	0.000134185	0.000134185
	39.4	0.983715	0.000124365	0.000124365	0.974737	0.00022743	0.00022743			39.4	0.980298	0.000238228	0.000238228	0.98952	0.000129306	0.000129306
	39.5	0.983871	0.000120315	0.000120315	0.974778	0.000230105	0.000230105			39.5	0.980547	0.000249572	0.000249572	0.989609	0.000122095	0.000122095
	39.6	0.983954	0.000117717	0.000117717	0.975056	0.000231261	0.000231261			39.6	0.980724	0.000243217	0.000243217	0.989772	0.000114119	0.000114119
	39.7	0.984597	0.000103229	0.000103229	0.975313	0.000243078	0.000243078			39.7	0.981057	0.000226617	0.000226617	0.990075	0.000123013	0.000123013
	39.8	0.98471	0.000103947	0.000103947	0.975563	0.000240252	0.000240252			39.8	0.981536	0.00021852	0.00021852	0.990221	0.000120168	0.000120168
	39.9	0.984821	0.000110586	0.000110586	0.975881	0.000220474	0.000220474			39.9	0.981775	0.000242235	0.000242235	0.990346	0.000123686	0.000123686
	40	0.985125	9.40074e-05	9.40074e-05	0.976315	0.000216362	0.000216362			40	0.982106	0.00023395	0.00023395	0.990518	0.000112177	0.000112177
	40.1	0.985396	8.89738e-05	8.89738e-05	0.976509	0.000207872	0.000207872			40.1	0.982409	0.000241075	0.000241075	0.99069	0.000112104	0.000112104
	40.2	0.985504	8.81189e-05	8.81189e-05	0.976864	0.000207508	0.000207508			40.2	0.982409	0.000241075	0.000241075	0.990796	0.000106236	0.000106236
	40.3	0.985682	8.61367e-05	8.61367e-05	0.977071	0.000191205	0.000191205			40.3	0.982515	0.00024506	0.00024506	0.990979	0.000101451	0.000101451
	40.4	0.985735	8.41568e-05	8.41568e-05	0.977257	0.000196002	0.000196002			40.4	0.98259	0.000235832	0.000235832	0.991051	0.000103601	0.000103601
	40.5	0.985945	8.53283e-05	8.53283e-05	0.977513	0.000191199	0.000191199			40.5	0.982802	0.000234977	0.000234977	0.991181	0.000105632	0.000105632
	40.6	0.986079	9.09893e-05	9.09893e-05	0.977709	0.000182056	0.000182056			40.6	0.983219	0.00028038	0.00028038	0.991383	0.000105373	0.000105373
	40.7	0.986171	9.41604e-05	9.41604e-05	0.978098	0.000196031	0.000196031			40.7	0.98339	0.000271685	0.000271685	0.991521	0.000100602	0.000100602
	40.8	0.986226	9.31809e-05	9.31809e-05	0.978384	0.000186902	0.000186902			40.8	0.983652	0.000262405	0.000262405	0.991676	9.61415e-05	9.61415e-05
	40.9	0.986263	9.28109e-05	9.28109e-05	0.978601	0.000182525	0.000182525			40.9	0.98382	0.000245261	0.000245261	0.991695	9.26954e-05	9.26954e-05
	41	0.986443	9.5605e-05	9.5605e-05	0.978717	0.000180778	0.000180778			41	0.984112	0.000262689	0.000262689	0.991844	9.41325e-05	9.41325e-05
	41.1	0.986462	9.68855e-05	9.68855e-05	0.979023	0.000188515	0.000188515			41.1	0.984184	0.000269945	0.000269945	0.991908	9.98372e-05	9.98372e-05
	41.2	0.986618	0.00010296	0.00010296	0.979214	0.000183342	0.000183342			41.2	0.984184	0.000269945	0.000269945	0.992049	9.46584e-05	9.46584e-05
	41.3	0.986915	8.80813e-05	8.80813e-05	0.979415	0.000174272	0.000174272			41.3	0.984466	0.000239317	0.000239317	0.992151	9.43558e-05	9.43558e-05
	41.4	0.98709	8.56297e-05	8.56297e-05	0.979581	0.000170718	0.000170718			41.4	0.984539	0.000241833	0.000241833	0.992231	9.93593e-05	9.93593e-05
	41.5	0.987224	8.89123e-05	8.89123e-05	0.979722	0.000169943	0.000169943			41.5	0.984632	0.000255366	0.000255366	0.992354	0.000101732	0.000101732
	41.6	0.987382	8.13763e-05	8.13763e-05	0.980169	0.000193772	0.000193772			41.6	0.984866	0.000270184	0.000270184	0.992463	0.000108383	0.000108383
	41.7	0.987656	7.92523e-05	7.92523e-05	0.980394	0.000184015	0.000184015			41.7	0.985021	0.000279616	0.000279616	0.992585	0.000122599	0.000122599
	41.8	0.987721	8.29123e-05	8.29123e-05	0.980732	0.000203846	0.000203846			41.8	0.985064	0.000283826	0.000283826	0.99264	0.00013249	0.00013249
	41.9	0.987845	8.76106e-05	8.76106e-05	0.981103	0.000185854	0.000185854			41.9	0.98514	0.000291739	0.000291739	0.992703	0.000132532	0.000132532
	42	0.98791	8.39082e-05	8.39082e-05	0.981267	0.000186455	0.000186455			42	0.98518	0.000294013	0.000294013	0.992771	0.000126803	0.000126803
	42.1	0.988115	8.82228e-05	8.82228e-05	0.981365	0.000182981	0.000182981			42.1	0.985316	0.000293596	0.000293596	0.992849	0.000128109	0.000128109
	42.2	0.988146	8.38247e-05	8.38247e-05	0.98197	0.000190199	0.000190199			42.2	0.985365	0.000301985	0.000301985	0.993024	0.000124411	0.000124411
	42.3	0.988315	9.02565e-05	9.02565e-05	0.982267	0.000191812	0.000191812			42.3	0.985456	0.000302997	0.000302997	0.993133	0.000117292	0.000117292
	42.4	0.988479	9.79598e-05	9.79598e-05	0.982487	0.000183138	0.000183138			42.4	0.985711	0.000299603	0.000299603	0.993236	0.000119633	0.000119633
	42.5	0.988846	9.78626e-05	9.78626e-05	0.982617	0.000179818	0.000179818			42.5	0.986267	0.000225482	0.000225482	0.993317	0.000122345	0.000122345
	42.6	0.989393	9.62122e-05	9.62122e-05	0.982857	0.000171915	0.000171915			42.6	0.986371	0.000235453	0.000235453	0.993427	0.000120865	0.000120865
	42.7	0.99001	7.63293e-05	7.63293e-05	0.983078	0.000178619	0.000178619			42.7	0.986371	0.000235453	0.000235453	0.993719	0.00010372	0.00010372
	42.8	0.990106	7.00539e-05	7.00539e-05	0.983211	0.000179541	0.000179541			42.8	0.986554	0.000229387	0.000229387	0.993811	9.99939e-05	9.99939e-05
	42.9	0.990297	9.05599e-05	9.05599e-05	0.983333	0.000188586	0.000188586			42.9	0.986554	0.000229387	0.000229387	0.994057	0.000107782	0.000107782
	43	0.990857	7.16204e-05	7.16204e-05	0.98349	0.000179993	0.000179993			43	0.986739	0.000236239	0.000236239	0.994256	0.000107642	0.000107642
	43.1	0.991068	7.08098e-05	7.08098e-05	0.983761	0.00017029	0.00017029			43.1	0.986771	0.000237824	0.000237824	0.994351	0.000109457	0.000109457
	43.2	0.991068	7.08098e-05	7.08098e-05	0.983904	0.000167836	0.000167836			43.2	0.986771	0.000237824	0.000237824	0.994493	0.000123037	0.000123037
	43.3	0.99111	7.2206e-05	7.2206e-05	0.984043	0.000177625	0.000177625			43.3	0.987149	0.000189976	0.000189976	0.99469	0.000116656	0.000116656
	43.4	0.991137	7.56282e-05	7.56282e-05	0.984189	0.00017532	0.00017532			43.4	0.987571	0.000188117	0.000188117	0.994823	0.000123095	0.000123095
	43.5	0.991728	8.58199e-05	8.58199e-05	0.984487	0.000174249	0.000174249			43.5	0.987743	0.000202931	0.000202931	0.994843	0.000125558	0.000125558
	43.6	0.991926	8.20845e-05	8.20845e-05	0.984701	0.000182208	0.000182208			43.6	0.987789	0.000196303	0.000196303	0.994969	0.000123272	0.000123272
	43.7	0.991949	7.92498e-05	7.92498e-05	0.984788	0.000178416	0.000178416			43.7	0.987953	0.000190616	0.000190616	0.995035	0.000112147	0.000112147
	43.8	0.991969	7.78115e-05	7.78115e-05	0.984939	0.000176292	0.000176292			43.8	0.988095	0.000204943	0.000204943	0.995124	0.000119606	0.000119606
	43.9	0.992065	7.68686e-05	7.68686e-05	0.985015	0.000177996	0.000177996			43.9	0.988185	0.000214529	0.000214529	0.995154	0.000117322	0.000117322
	44	0.992181	7.95348e-05	7.95348e-05	0.985273	0.000188856	0.000188856			44	0.988241	0.000213602	0.000213602	0.995154	0.000117322	0.000117322
	44.1	0.992245	8.57991e-05	8.57991e-05	0.985437	0.000183502	0.000183502			44.1	0.9885	0.000197928	0.000197928	0.995265	0.000113371	0.000113371
	44.2	0.992555	7.25784e-05	7.25784e-05	0.985659	0.000193408	0.000193408			44.2	0.989026	0.000165973	0.000165973	0.995321	0.000118032	0.000118032
	44.3	0.992614	7.15935e-05	7.15935e-05	0.985837	0.000184992	0.000184992			44.3	0.98919	0.000145473	0.000145473	0.995334	0.000119342	0.000119342
	44.4	0.992756	7.65478e-05	7.65478e-05	0.986254	0.000183882	0.000183882			44.4	0.989588	0.000162946	0.000162946	0.995434	0.000114367	0.000114367
	44.5	0.992756	7.65478e-05	7.65478e-05	0.986292	0.000184507	0.000184507			44.5	0.989629	0.000166192	0.000166192	0.995473	0.000117632	0.000117632
	44.6	0.992879	7.54911e-05	7.54911e-05	0.986362	0.000182801	0.000182801			44.6	0.989669	0.000147001	0.000147001	0.995486	0.000113419	0.000113419
	44.7	0.99295	7.55103e-05	7.55103e-05	0.986612	0.000180591	0.000180591			44.7	0.989774	0.000138342	0.000138342	0.995572	0.000121307	0.000121307
	44.8	0.99298	7.52447e-05	7.52447e-05	0.986856	0.000175114	0.000175114			44.8	0.989863	0.000121355	0.000121355	0.995572	0.000121307	0.000121307
	44.9	0.993037	7.46281e-05	7.46281e-05	0.986938	0.000173835	0.000173835			44.9	0.989922	9.53712e-05	9.53712e-05	0.995587	0.000119108	0.000119108
	45	0.993037	7.46281e-05	7.46281e-05	0.987176	0.000160282	0.000160282			45	0.990276	9.9171e-05	9.9171e-05	0.995622	0.000116103	0.000116103
	45.1	0.993055	7.34478e-05	7.34478e-05	0.987275	0.000157192	0.000157192			45.1	0.990304	0.000101244	0.000101244	0.995704	0.000118337	0.000118337
	45.2	0.993085	7.3681e-05	7.3681e-05	0.987462	0.00017714	0.00017714			45.2	0.990404	0.000107903	0.000107903	0.995768	0.00011983	0.00011983
	45.3	0.993106	7.3203e-05	7.3203e-05	0.987512	0.000172773	0.000172773			45.3	0.990754	8.71825e-05	8.71825e-05	0.995783	0.000121285	0.000121285
	45.4	0.993106	7.3203e-05	7.3203e-05	0.987709	0.000179714	0.000179714			45.4	0.99093	8.21316e-05	8.21316e-05	0.995807	0.000123732	0.000123732
	45.5	0.993203	7.72263e-05	7.72263e-05	0.98781	0.000177603	0.000177603			45.5	0.990983	7.71456e-05	7.71456e-05	0.995836	0.000124717	0.000124717
	45.6	0.993271	7.2622e-05	7.2622e-05	0.987967	0.000172624	0.000172624			45.6	0.991025	8.27191e-05	8.27191e-05	0.995916	0.000126685	0.000126685
	45.7	0.993314	6.81303e-05	6.81303e-05	0.988108	0.000168942	0.000168942			45.7	0.99135	9.02805e-05	9.02805e-05	0.995945	0.0001203	0.0001203
	45.8	0.993435	7.26893e-05	7.26893e-05	0.988252	0.000178665	0.000178665			45.8	0.991528	0.000101016	0.000101016	0.995979	0.000119715	0.000119715
	45.9	0.994081	7.45126e-05	7.45126e-05	0.988373	0.000175597	0.000175597			45.9	0.991625	9.77182e-05	9.77182e-05	0.996013	0.000122424	0.000122424
	46	0.994607	6.30602e-05	6.30602e-05	0.98843	0.000173285	0.000173285			46	0.99223	9.08993e-05	9.08993e-05	0.996077	0.000133365	0.000133365
	46.1	0.994631	6.31027e-05	6.31027e-05	0.988534	0.000170992	0.000170992			46.1	0.99223	9.08993e-05	9.08993e-05	0.996205	0.000147913	0.000147913
	46.2	0.994743	6.57801e-05	6.57801e-05	0.988915	0.000173245	0.000173245			46.2	0.992772	0.000121119	0.000121119	0.996218	0.000142683	0.000142683
	46.3	0.994946	5.96349e-05	5.96349e-05	0.989243	0.000179752	0.000179752			46.3	0.992772	0.000121119	0.000121119	0.996315	0.000147699	0.000147699
	46.4	0.995057	6.66162e-05	6.66162e-05	0.989243	0.000179752	0.000179752			46.4	0.993042	0.000122078	0.000122078	0.996326	0.00014421	0.00014421
	46.5	0.995057	6.66162e-05	6.66162e-05	0.989303	0.000178677	0.000178677			46.5	0.993141	0.000126802	0.000126802	0.996426	0.000133622	0.000133622
	46.6	0.99517	7.41041e-05	7.41041e-05	0.989401	0.000177642	0.000177642			46.6	0.993141	0.000126802	0.000126802	0.996474	0.000136904	0.000136904
	46.7	0.995319	8.03568e-05	8.03568e-05	0.98951	0.000171752	0.000171752			46.7	0.993141	0.000126802	0.000126802	0.996519	0.000129902	0.000129902
	46.8	0.995362	8.10248e-05	8.10248e-05	0.989664	0.000168504	0.000168504			46.8	0.993205	0.000128438	0.000128438	0.996537	0.000129871	0.000129871
	46.9	0.995393	8.24204e-05	8.24204e-05	0.989763	0.000164431	0.000164431			46.9	0.993205	0.000128438	0.000128438	0.996537	0.000129871	0.000129871
	47	0.995393	8.24204e-05	8.24204e-05	0.989766	0.00016424	0.00016424			47	0.993249	0.000134444	0.000134444	0.996579	0.00012954	0.00012954
	47.1	0.995393	8.24204e-05	8.24204e-05	0.989984	0.000154784	0.000154784			47.1	0.993249	0.000134444	0.000134444	0.996597	0.000132878	0.000132878
	47.2	0.995453	8.71053e-05	8.71053e-05	0.990103	0.000166751	0.000166751			47.2	0.993411	0.000133529	0.000133529	0.99661	0.000130621	0.000130621
	47.3	0.995504	9.21638e-05	9.21638e-05	0.990211	0.000161785	0.000161785			47.3	0.993511	0.000109954	0.000109954	0.996613	0.000131557	0.000131557
	47.4	0.995617	9.11424e-05	9.11424e-05	0.99029	0.000160543	0.000160543			47.4	0.993511	0.000109954	0.000109954	0.996622	0.000133799	0.000133799
	47.5	0.995617	9.11424e-05	9.11424e-05	0.990443	0.000171701	0.000171701			47.5	0.993511	0.000109954	0.000109954	0.99665	0.000134705	0.000134705
	47.6	0.995714	9.20668e-05	9.20668e-05	0.990604	0.000179451	0.000179451			47.6	0.993651	9.49111e-05	9.49111e-05	0.99675	0.000117466	0.000117466
	47.7	0.995732	9.54945e-05	9.54945e-05	0.990827	0.00017411	0.00017411			47.7	0.993651	9.49111e-05	9.49111e-05	0.996853	0.000102444	0.000102444
	47.8	0.995732	9.54945e-05	9.54945e-05	0.990918	0.00017117	0.00017117			47.8	0.993651	9.49111e-05	9.49111e-05	0.996891	0.000108621	0.000108621
	47.9	0.995748	9.4949e-05	9.4949e-05	0.991031	0.000171619	0.000171619			47.9	0.993679	0.000101228	0.000101228	0.996923	0.000109088	0.000109088
	48	0.995823	0.000100762	0.000100762	0.99114	0.00016517	0.00016517			48	0.993777	9.22608e-05	9.22608e-05	0.996923	0.000109088	0.000109088
	48.1	0.995929	0.000101691	0.000101691	0.991201	0.000162616	0.000162616			48.1	0.993777	9.22608e-05	9.22608e-05	0.996997	0.000112764	0.000112764
	48.2	0.995975	0.000100005	0.000100005	0.991335	0.000171228	0.000171228			48.2	0.993825	9.3957e-05	9.3957e-05	0.997021	0.000114626	0.000114626
	48.3	0.996034	9.9085e-05	9.9085e-05	0.991538	0.000169693	0.000169693			48.3	0.993866	9.49264e-05	9.49264e-05	0.997078	0.000108663	0.000108663
	48.4	0.99613	9.12537e-05	9.12537e-05	0.991581	0.000169527	0.000169527			48.4	0.993975	8.97855e-05	8.97855e-05	0.997089	0.000109802	0.000109802
	48.5	0.99613	9.12537e-05	9.12537e-05	0.991672	0.000168229	0.000168229			48.5	0.99425	0.000104334	0.000104334	0.99718	0.000109331	0.000109331
	48.6	0.996242	8.43473e-05	8.43473e-05	0.9917	0.000168634	0.000168634			48.6	0.994382	0.000112764	0.000112764	0.99718	0.000109331	0.000109331
	48.7	0.996242	8.43473e-05	8.43473e-05	0.991783	0.000168549	0.000168549			48.7	0.994434	9.78198e-05	9.78198e-05	0.997197	0.000109666	0.000109666
	48.8	0.996339	7.88466e-05	7.88466e-05	0.992015	0.000161492	0.000161492			48.8	0.994463	8.55631e-05	8.55631e-05	0.997197	0.000109666	0.000109666
	48.9	0.996368	7.78103e-05	7.78103e-05	0.992043	0.000161919	0.000161919			48.9	0.994463	8.55631e-05	8.55631e-05	0.997222	0.000109751	0.000109751
	49	0.996402	7.90685e-05	7.90685e-05	0.992086	0.00015907	0.00015907			49	0.994519	8.50819e-05	8.50819e-05	0.997281	0.000104511	0.000104511
	49.1	0.996524	7.18523e-05	7.18523e-05	0.992173	0.000158479	0.000158479			49.1	0.994519	8.50819e-05	8.50819e-05	0.99741	8.57453e-05	8.57453e-05
	49.2	0.996524	7.18523e-05	7.18523e-05	0.992361	0.000153337	0.000153337			49.2	0.994519	8.50819e-05	8.50819e-05	0.997517	8.19267e-05	8.19267e-05
	49.3	0.996546	7.3392e-05	7.3392e-05	0.99247	0.000148904	0.000148904			49.3	0.994835	0.000100931	0.000100931	0.997547	8.55807e-05	8.55807e-05
	49.4	0.996567	7.5141e-05	7.5141e-05	0.992576	0.000141634	0.000141634			49.4	0.994835	0.000100931	0.000100931	0.997547	8.55807e-05	8.55807e-05
	49.5	0.996595	7.73728e-05	7.73728e-05	0.992685	0.000137453	0.000137453			49.5	0.994835	0.000100931	0.000100931	0.997547	8.55807e-05	8.55807e-05
	49.6	0.996595	7.73728e-05	7.73728e-05	0.992742	0.000138135	0.000138135			49.6	0.994918	0.000111787	0.000111787	0.997568	8.74254e-05	8.74254e-05
	49.7	0.996809	7.56897e-05	7.56897e-05	0.992884	0.000137946	0.000137946			49.7	0.995233	0.00012343	0.00012343	0.997592	9.22881e-05	9.22881e-05
	49.8	0.996809	7.56897e-05	7.56897e-05	0.993057	0.000131032	0.000131032			49.8	0.995304	0.000133166	0.000133166	0.99767	8.69382e-05	8.69382e-05
	49.9	0.996878	7.65106e-05	7.65106e-05	0.9931	0.000129494	0.000129494			49.9	0.995345	0.0001331	0.0001331	0.997764	7.88053e-05	7.88053e-05
	50	0.996878	7.65106e-05	7.65106e-05	0.993327	0.000145529	0.000145529			50	0.995397	0.000135315	0.000135315	0.997772	8.01888e-05	8.01888e-05
	50.1	0.996878	7.65106e-05	7.65106e-05	0.993425	0.000138359	0.000138359			50.1	0.995451	0.000117784	0.000117784	0.997772	8.01888e-05	8.01888e-05
	50.2	0.996963	7.70582e-05	7.70582e-05	0.99355	0.000148793	0.000148793			50.2	0.995524	0.000111621	0.000111621	0.997772	8.01888e-05	8.01888e-05
	50.3	0.996987	7.81662e-05	7.81662e-05	0.993744	0.000146089	0.000146089			50.3	0.995524	0.000111621	0.000111621	0.997787	8.36614e-05	8.36614e-05
	50.4	0.997013	7.97616e-05	7.97616e-05	0.994012	0.000139079	0.000139079			50.4	0.995524	0.000111621	0.000111621	0.997803	8.13437e-05	8.13437e-05
	50.5	0.997013	7.97616e-05	7.97616e-05	0.994124	0.000138555	0.000138555			50.5	0.995552	0.000115282	0.000115282	0.997815	7.95409e-05	7.95409e-05
	50.6	0.99706	8.27429e-05	8.27429e-05	0.994188	0.000134589	0.000134589			50.6	0.995552	0.000115282	0.000115282	0.997831	7.6496e-05	7.6496e-05
	50.7	0.99706	8.27429e-05	8.27429e-05	0.994228	0.000133346	0.000133346			50.7	0.995552	0.000115282	0.000115282	0.997831	7.6496e-05	7.6496e-05
	50.8	0.99706	8.27429e-05	8.27429e-05	0.994286	0.00013446	0.00013446			50.8	0.995594	0.000102977	0.000102977	0.997845	7.28058e-05	7.28058e-05
	50.9	0.997151	9.39524e-05	9.39524e-05	0.994286	0.00013446	0.00013446			50.9	0.995594	0.000102977	0.000102977	0.997957	7.91077e-05	7.91077e-05
	51	0.997151	9.39524e-05	9.39524e-05	0.994357	0.000132433	0.000132433			51	0.995594	0.000102977	0.000102977	0.997979	8.05895e-05	8.05895e-05
	51.1	0.997151	9.39524e-05	9.39524e-05	0.994415	0.000128133	0.000128133			51.1	0.995594	0.000102977	0.000102977	0.997979	8.05895e-05	8.05895e-05
	51.2	0.997151	9.39524e-05	9.39524e-05	0.994442	0.000127566	0.000127566			51.2	0.995594	0.000102977	0.000102977	0.998075	8.1356e-05	8.1356e-05
	51.3	0.997232	0.000101283	0.000101283	0.994495	0.000125833	0.000125833			51.3	0.995594	0.000102977	0.000102977	0.998075	8.1356e-05	8.1356e-05
	51.4	0.997232	0.000101283	0.000101283	0.99452	0.000122252	0.000122252			51.4	0.995666	0.000101526	0.000101526	0.998099	8.41815e-05	8.41815e-05
	51.5	0.997232	0.000101283	0.000101283	0.994528	0.000123085	0.000123085			51.5	0.995733	9.79202e-05	9.79202e-05	0.998124	7.30803e-05	7.30803e-05
	51.6	0.997232	0.000101283	0.000101283	0.994693	0.000116998	0.000116998			51.6	0.995733	9.79202e-05	9.79202e-05	0.998124	7.30803e-05	7.30803e-05
	51.7	0.997232	0.000101283	0.000101283	0.994712	0.000116144	0.000116144			51.7	0.996011	8.98257e-05	8.98257e-05	0.998144	7.25088e-05	7.25088e-05
	51.8	0.997232	0.000101283	0.000101283	0.994716	0.000114905	0.000114905			51.8	0.996096	9.31171e-05	9.31171e-05	0.998144	7.25088e-05	7.25088e-05
	51.9	0.99776	0.000113821	0.000113821	0.994771	0.000111991	0.000111991			51.9	0.996238	0.000104775	0.000104775	0.998162	7.32423e-05	7.32423e-05
	52	0.99776	0.000113821	0.000113821	0.994815	0.000113749	0.000113749			52	0.996238	0.000104775	0.000104775	0.998232	6.02788e-05	6.02788e-05
	52.1	0.99776	0.000113821	0.000113821	0.99492	0.000117498	0.000117498			52.1	0.996289	0.000103341	0.000103341	0.998232	6.02788e-05	6.02788e-05
	52.2	0.997805	0.000118616	0.000118616	0.994971	0.000114959	0.000114959			52.2	0.996289	0.000103341	0.000103341	0.998302	6.05249e-05	6.05249e-05
	52.3	0.997859	0.000105292	0.000105292	0.994971	0.000114959	0.000114959			52.3	0.996289	0.000103341	0.000103341	0.998324	5.81954e-05	5.81954e-05
	52.4	0.997859	0.000105292	0.000105292	0.994984	0.000115998	0.000115998			52.4	0.996329	9.55626e-05	9.55626e-05	0.998338	5.99921e-05	5.99921e-05
	52.5	0.997965	0.000100568	0.000100568	0.99503	0.000116513	0.000116513			52.5	0.996329	9.55626e-05	9.55626e-05	0.998338	5.99921e-05	5.99921e-05
	52.6	0.997987	0.000100557	0.000100557	0.995059	0.00011127	0.00011127			52.6	0.996329	9.55626e-05	9.55626e-05	0.998347	6.13966e-05	6.13966e-05
	52.7	0.997987	0.000100557	0.000100557	0.99521	0.000114148	0.000114148			52.7	0.996329	9.55626e-05	9.55626e-05	0.998347	6.13966e-05	6.13966e-05
	52.8	0.997987	0.000100557	0.000100557	0.995259	0.000107556	0.000107556			52.8	0.996329	9.55626e-05	9.55626e-05	0.998347	6.13966e-05	6.13966e-05
	52.9	0.998056	0.000102032	0.000102032	0.995259	0.000107556	0.000107556			52.9	0.996329	9.55626e-05	9.55626e-05	0.998354	6.30197e-05	6.30197e-05
	53	0.998056	0.000102032	0.000102032	0.995329	9.81025e-05	9.81025e-05			53	0.996405	9.51263e-05	9.51263e-05	0.998398	6.5198e-05	6.5198e-05
	53.1	0.998056	0.000102032	0.000102032	0.995404	0.00010662	0.00010662			53.1	0.996405	9.51263e-05	9.51263e-05	0.998409	6.1188e-05	6.1188e-05
	53.2	0.998056	0.000102032	0.000102032	0.99541	0.000106173	0.000106173			53.2	0.996779	4.8616e-05	4.8616e-05	0.998446	6.53273e-05	6.53273e-05
	53.3	0.998056	0.000102032	0.000102032	0.99541	0.000106173	0.000106173			53.3	0.996779	4.8616e-05	4.8616e-05	0.998482	6.07136e-05	6.07136e-05
	53.4	0.998056	0.000102032	0.000102032	0.995461	0.00010278	0.00010278			53.4	0.996962	4.4299e-05	4.4299e-05	0.998482	6.07136e-05	6.07136e-05
	53.5	0.998082	0.000100493	0.000100493	0.995511	0.000100796	0.000100796			53.5	0.996962	4.4299e-05	4.4299e-05	0.998497	6.20937e-05	6.20937e-05
	53.6	0.998082	0.000100493	0.000100493	0.995529	9.67309e-05	9.67309e-05			53.6	0.996962	4.4299e-05	4.4299e-05	0.998497	6.20937e-05	6.20937e-05
	53.7	0.998082	0.000100493	0.000100493	0.995529	9.67309e-05	9.67309e-05			53.7	0.996962	4.4299e-05	4.4299e-05	0.998534	6.69158e-05	6.69158e-05
	53.8	0.998082	0.000100493	0.000100493	0.995529	9.67309e-05	9.67309e-05			53.8	0.997133	5.03496e-05	5.03496e-05	0.998559	6.42905e-05	6.42905e-05
	53.9	0.998166	8.79916e-05	8.79916e-05	0.995616	9.13295e-05	9.13295e-05			53.9	0.997133	5.03496e-05	5.03496e-05	0.998567	6.57234e-05	6.57234e-05
	54	0.998197	8.81631e-05	8.81631e-05	0.995637	8.88731e-05	8.88731e-05			54	0.997133	5.03496e-05	5.03496e-05	0.998636	6.49176e-05	6.49176e-05
	54.1	0.998197	8.81631e-05	8.81631e-05	0.995769	9.5292e-05	9.5292e-05			54.1	0.997133	5.03496e-05	5.03496e-05	0.998636	6.49176e-05	6.49176e-05
	54.2	0.998197	8.81631e-05	8.81631e-05	0.995871	0.000112115	0.000112115			54.2	0.997133	5.03496e-05	5.03496e-05	0.99864	6.50786e-05	6.50786e-05
	54.3	0.998225	8.92369e-05	8.92369e-05	0.995951	0.000110568	0.000110568			54.3	0.997133	5.03496e-05	5.03496e-05	0.998646	6.60272e-05	6.60272e-05
	54.4	0.998225	8.92369e-05	8.92369e-05	0.996048	0.000129056	0.000129056			54.4	0.997133	5.03496e-05	5.03496e-05	0.998646	6.60272e-05	6.60272e-05
	54.5	0.998278	7.38563e-05	7.38563e-05	0.996126	0.000120604	0.000120604			54.5	0.997218	5.28826e-05	5.28826e-05	0.998646	6.60272e-05	6.60272e-05
	54.6	0.998394	7.11006e-05	7.11006e-05	0.996232	0.00012047	0.00012047			54.6	0.997278	5.22355e-05	5.22355e-05	0.998646	6.60272e-05	6.60272e-05
	54.7	0.998424	7.09162e-05	7.09162e-05	0.996232	0.00012047	0.00012047			54.7	0.997342	4.54466e-05	4.54466e-05	0.998655	6.64924e-05	6.64924e-05
	54.8	0.99845	7.02717e-05	7.02717e-05	0.996259	0.000116198	0.000116198			54.8	0.997342	4.54466e-05	4.54466e-05	0.998655	6.64924e-05	6.64924e-05
	54.9	0.998484	7.23929e-05	7.23929e-05	0.996385	0.000112138	0.000112138			54.9	0.997437	4.81033e-05	4.81033e-05	0.998668	6.21342e-05	6.21342e-05
	55	0.998484	7.23929e-05	7.23929e-05	0.996385	0.000112138	0.000112138			55	0.997437	4.81033e-05	4.81033e-05	0.998683	5.93873e-05	5.93873e-05
	55.1	0.998484	7.23929e-05	7.23929e-05	0.996385	0.000112138	0.000112138			55.1	0.997437	4.81033e-05	4.81033e-05	0.998698	5.96531e-05	5.96531e-05
	55.2	0.998484	7.23929e-05	7.23929e-05	0.996385	0.000112138	0.000112138			55.2	0.997437	4.81033e-05	4.81033e-05	0.998698	5.96531e-05	5.96531e-05
	55.3	0.998484	7.23929e-05	7.23929e-05	0.996462	0.000108088	0.000108088			55.3	0.99748	4.80468e-05	4.80468e-05	0.998725	6.19129e-05	6.19129e-05
	55.4	0.998484	7.23929e-05	7.23929e-05	0.996529	0.000105945	0.000105945			55.4	0.997555	4.8427e-05	4.8427e-05	0.998737	6.33531e-05	6.33531e-05
	55.5	0.998484	7.23929e-05	7.23929e-05	0.996663	0.000106867	0.000106867			55.5	0.997617	4.81333e-05	4.81333e-05	0.998747	6.43412e-05	6.43412e-05
	55.6	0.998597	5.09295e-05	5.09295e-05	0.996702	0.000106992	0.000106992			55.6	0.997617	4.81333e-05	4.81333e-05	0.998747	6.43412e-05	6.43412e-05
	55.7	0.998597	5.09295e-05	5.09295e-05	0.996734	0.000110301	0.000110301			55.7	0.99786	4.66406e-05	4.66406e-05	0.998754	6.38819e-05	6.38819e-05
	55.8	0.998597	5.09295e-05	5.09295e-05	0.996758	0.000108595	0.000108595			55.8	0.99786	4.66406e-05	4.66406e-05	0.998754	6.38819e-05	6.38819e-05
	55.9	0.998597	5.09295e-05	5.09295e-05	0.996798	0.000107594	0.000107594			55.9	0.99786	4.66406e-05	4.66406e-05	0.998762	6.45882e-05	6.45882e-05
	56	0.998597	5.09295e-05	5.09295e-05	0.996838	0.000105189	0.000105189			56	0.99786	4.66406e-05	4.66406e-05	0.998776	6.07484e-05	6.07484e-05
	56.1	0.998597	5.09295e-05	5.09295e-05	0.996895	0.000103381	0.000103381			56.1	0.99786	4.66406e-05	4.66406e-05	0.99879	5.82886e-05	5.82886e-05
	56.2	0.998679	4.73921e-05	4.73921e-05	0.996947	0.000100027	0.000100027			56.2	0.99786	4.66406e-05	4.66406e-05	0.998801	5.81264e-05	5.81264e-05
	56.3	0.998679	4.73921e-05	4.73921e-05	0.996969	9.86619e-05	9.86619e-05			56.3	0.99786	4.66406e-05	4.66406e-05	0.998801	5.81264e-05	5.81264e-05
	56.4	0.998679	4.73921e-05	4.73921e-05	0.996987	9.7363e-05	9.7363e-05			56.4	0.99786	4.66406e-05	4.66406e-05	0.998801	5.81264e-05	5.81264e-05
	56.5	0.998679	4.73921e-05	4.73921e-05	0.997021	9.55463e-05	9.55463e-05			56.5	0.99786	4.66406e-05	4.66406e-05	0.998801	5.81264e-05	5.81264e-05
	56.6	0.998679	4.73921e-05	4.73921e-05	0.997021	9.55463e-05	9.55463e-05			56.6	0.997882	4.26654e-05	4.26654e-05	0.998801	5.81264e-05	5.81264e-05
	56.7	0.998745	4.75732e-05	4.75732e-05	0.997043	9.41671e-05	9.41671e-05			56.7	0.997882	4.26654e-05	4.26654e-05	0.998801	5.81264e-05	5.81264e-05
	56.8	0.998772	4.80833e-05	4.80833e-05	0.997043	9.41671e-05	9.41671e-05			56.8	0.997882	4.26654e-05	4.26654e-05	0.998884	6.76944e-05	6.76944e-05
	56.9	0.998772	4.80833e-05	4.80833e-05	0.997087	9.14913e-05	9.14913e-05			56.9	0.997882	4.26654e-05	4.26654e-05	0.998947	6.83773e-05	6.83773e-05
	57	0.998797	5.04398e-05	5.04398e-05	0.997087	9.14913e-05	9.14913e-05			57	0.997913	4.12166e-05	4.12166e-05	0.99896	6.96288e-05	6.96288e-05
	57.1	0.998797	5.04398e-05	5.04398e-05	0.997087	9.14913e-05	9.14913e-05			57.1	0.998137	4.9456e-05	4.9456e-05	0.998975	6.68914e-05	6.68914e-05
	57.2	0.998797	5.04398e-05	5.04398e-05	0.997087	9.14913e-05	9.14913e-05			57.2	0.998137	4.9456e-05	4.9456e-05	0.998975	6.68914e-05	6.68914e-05
	57.3	0.998824	5.32235e-05	5.32235e-05	0.997087	9.14913e-05	9.14913e-05			57.3	0.998193	5.03742e-05	5.03742e-05	0.999015	6.16885e-05	6.16885e-05
	57.4	0.998888	5.57896e-05	5.57896e-05	0.997147	8.86065e-05	8.86065e-05			57.4	0.998193	5.03742e-05	5.03742e-05	0.999015	6.16885e-05	6.16885e-05
	57.5	0.998888	5.57896e-05	5.57896e-05	0.997293	8.47128e-05	8.47128e-05			57.5	0.998193	5.03742e-05	5.03742e-05	0.999015	6.16885e-05	6.16885e-05
	57.6	0.998888	5.57896e-05	5.57896e-05	0.997297	8.45564e-05	8.45564e-05			57.6	0.998193	5.03742e-05	5.03742e-05	0.999015	6.16885e-05	6.16885e-05
	57.7	0.998888	5.57896e-05	5.57896e-05	0.997297	8.45564e-05	8.45564e-05			57.7	0.998193	5.03742e-05	5.03742e-05	0.999015	6.16885e-05	6.16885e-05
	57.8	0.998888	5.57896e-05	5.57896e-05	0.997297	8.45564e-05	8.45564e-05			57.8	0.998193	5.03742e-05	5.03742e-05	0.999015	6.16885e-05	6.16885e-05
	57.9	0.998929	5.54791e-05	5.54791e-05	0.997302	8.42567e-05	8.42567e-05			57.9	0.998232	5.49323e-05	5.49323e-05	0.999027	5.87614e-05	5.87614e-05
	58	0.998929	5.54791e-05	5.54791e-05	0.997302	8.42567e-05	8.42567e-05			58	0.998232	5.49323e-05	5.49323e-05	0.999027	5.87614e-05	5.87614e-05
	58.1	0.998929	5.54791e-05	5.54791e-05	0.997302	8.42567e-05	8.42567e-05			58.1	0.998232	5.49323e-05	5.49323e-05	0.999027	5.87614e-05	5.87614e-05
	58.2	0.998972	4.9192e-05	4.9192e-05	0.99733	8.33755e-05	8.33755e-05			58.2	0.998265	5.83034e-05	5.83034e-05	0.999027	5.87614e-05	5.87614e-05
	58.3	0.999015	4.79702e-05	4.79702e-05	0.99733	8.33755e-05	8.33755e-05			58.3	0.998265	5.83034e-05	5.83034e-05	0.999027	5.87614e-05	5.87614e-05
	58.4	0.999015	4.79702e-05	4.79702e-05	0.99739	8.71465e-05	8.71465e-05			58.4	0.998265	5.83034e-05	5.83034e-05	0.999027	5.87614e-05	5.87614e-05
	58.5	0.999015	4.79702e-05	4.79702e-05	0.997607	7.92609e-05	7.92609e-05			58.5	0.998265	5.83034e-05	5.83034e-05	0.999027	5.87614e-05	5.87614e-05
	58.6	0.999015	4.79702e-05	4.79702e-05	0.997682	7.9038e-05	7.9038e-05			58.6	0.998265	5.83034e-05	5.83034e-05	0.999027	5.87614e-05	5.87614e-05
	58.7	0.999015	4.79702e-05	4.79702e-05	0.997685	7.87745e-05	7.87745e-05			58.7	0.998265	5.83034e-05	5.83034e-05	0.999035	5.77313e-05	5.77313e-05
	58.8	0.999069	4.19194e-05	4.19194e-05	0.997814	7.62362e-05	7.62362e-05			58.8	0.998265	5.83034e-05	5.83034e-05	0.999068	5.27961e-05	5.27961e-05
	58.9	0.999069	4.19194e-05	4.19194e-05	0.997837	7.35699e-05	7.35699e-05			58.9	0.998265	5.83034e-05	5.83034e-05	0.999068	5.27961e-05	5.27961e-05
	59	0.999114	3.80273e-05	3.80273e-05	0.997864	7.11928e-05	7.11928e-05			59	0.998308	5.95504e-05	5.95504e-05	0.999068	5.27961e-05	5.27961e-05
	59.1	0.999205	3.00986e-05	3.00986e-05	0.997864	7.11928e-05	7.11928e-05			59.1	0.998308	5.95504e-05	5.95504e-05	0.999068	5.27961e-05	5.27961e-05
	59.2	0.999205	3.00986e-05	3.00986e-05	0.997914	7.22335e-05	7.22335e-05			59.2	0.998308	5.95504e-05	5.95504e-05	0.999068	5.27961e-05	5.27961e-05
	59.3	0.999234	3.0169e-05	3.0169e-05	0.997914	7.22335e-05	7.22335e-05			59.3	0.998308	5.95504e-05	5.95504e-05	0.999068	5.27961e-05	5.27961e-05
	59.4	0.999234	3.0169e-05	3.0169e-05	0.997914	7.22335e-05	7.22335e-05			59.4	0.998308	5.95504e-05	5.95504e-05	0.999089	5.40769e-05	5.40769e-05
	59.5	0.999234	3.0169e-05	3.0169e-05	0.997944	6.9977e-05	6.9977e-05			59.5	0.998308	5.95504e-05	5.95504e-05	0.999089	5.40769e-05	5.40769e-05
	59.6	0.999234	3.0169e-05	3.0169e-05	0.997977	6.62732e-05	6.62732e-05			59.6	0.998308	5.95504e-05	5.95504e-05	0.999089	5.40769e-05	5.40769e-05
	59.7	0.999234	3.0169e-05	3.0169e-05	0.998002	6.453e-05	6.453e-05			59.7	0.998308	5.95504e-05	5.95504e-05	0.999089	5.40769e-05	5.40769e-05
	59.8	0.999234	3.0169e-05	3.0169e-05	0.998021	6.39941e-05	6.39941e-05			59.8	0.998442	7.39658e-05	7.39658e-05	0.999089	5.40769e-05	5.40769e-05
	59.9	0.999234	3.0169e-05	3.0169e-05	0.99804	6.42676e-05	6.42676e-05			59.9	0.998442	7.39658e-05	7.39658e-05	0.999089	5.40769e-05	5.40769e-05
	60	0.999234	3.0169e-05	3.0169e-05	0.99804	6.42676e-05	6.42676e-05			60	0.998442	7.39658e-05	7.39658e-05	0.999089	5.40769e-05	5.40769e-05
	60.1	0.999234	3.0169e-05	3.0169e-05	0.998082	6.10888e-05	6.10888e-05			60.1	0.998531	8.10785e-05	8.10785e-05	0.999089	5.40769e-05	5.40769e-05
	60.2	0.999234	3.0169e-05	3.0169e-05	0.998133	5.58836e-05	5.58836e-05			60.2	0.998531	8.10785e-05	8.10785e-05	0.999089	5.40769e-05	5.40769e-05
	60.3	0.999234	3.0169e-05	3.0169e-05	0.998133	5.58836e-05	5.58836e-05			60.3	0.998531	8.10785e-05	8.10785e-05	0.999089	5.40769e-05	5.40769e-05
	60.4	0.999234	3.0169e-05	3.0169e-05	0.998133	5.58836e-05	5.58836e-05			60.4	0.998531	8.10785e-05	8.10785e-05	0.999089	5.40769e-05	5.40769e-05
	60.5	0.999234	3.0169e-05	3.0169e-05	0.998133	5.58836e-05	5.58836e-05			60.5	0.998531	8.10785e-05	8.10785e-05	0.999099	5.55338e-05	5.55338e-05
	60.6	0.999234	3.0169e-05	3.0169e-05	0.998143	5.58154e-05	5.58154e-05			60.6	0.998531	8.10785e-05	8.10785e-05	0.999099	5.55338e-05	5.55338e-05
	60.7	0.999258	3.24537e-05	3.24537e-05	0.998215	6.76771e-05	6.76771e-05			60.7	0.998531	8.10785e-05	8.10785e-05	0.999099	5.55338e-05	5.55338e-05
	60.8	0.999258	3.24537e-05	3.24537e-05	0.998261	6.61512e-05	6.61512e-05			60.8	0.998531	8.10785e-05	8.10785e-05	0.999099	5.55338e-05	5.55338e-05
	60.9	0.999258	3.24537e-05	3.24537e-05	0.9983	6.41315e-05	6.41315e-05			60.9	0.99856	7.02061e-05	7.02061e-05	0.999099	5.55338e-05	5.55338e-05
	61	0.999258	3.24537e-05	3.24537e-05	0.998329	6.21411e-05	6.21411e-05			61	0.99856	7.02061e-05	7.02061e-05	0.999099	5.55338e-05	5.55338e-05
	61.1	0.999258	3.24537e-05	3.24537e-05	0.998337	6.15627e-05	6.15627e-05			61.1	0.99856	7.02061e-05	7.02061e-05	0.999099	5.55338e-05	5.55338e-05
	61.2	0.999345	3.2323e-05	3.2323e-05	0.998337	6.15627e-05	6.15627e-05			61.2	0.998597	7.00821e-05	7.00821e-05	0.999157	5.42023e-05	5.42023e-05
	61.3	0.999345	3.2323e-05	3.2323e-05	0.99837	6.27835e-05	6.27835e-05			61.3	0.998597	7.00821e-05	7.00821e-05	0.999157	5.42023e-05	5.42023e-05
	61.4	0.999434	2.64644e-05	2.64644e-05	0.99839	6.36381e-05	6.36381e-05			61.4	0.998597	7.00821e-05	7.00821e-05	0.999157	5.42023e-05	5.42023e-05
	61.5	0.999434	2.64644e-05	2.64644e-05	0.99839	6.36381e-05	6.36381e-05			61.5	0.998642	7.84719e-05	7.84719e-05	0.999157	5.42023e-05	5.42023e-05
	61.6	0.999434	2.64644e-05	2.64644e-05	0.998413	6.24162e-05	6.24162e-05			61.6	0.998642	7.84719e-05	7.84719e-05	0.999157	5.42023e-05	5.42023e-05
	61.7	0.999434	2.64644e-05	2.64644e-05	0.99843	6.11789e-05	6.11789e-05			61.7	0.998642	7.84719e-05	7.84719e-05	0.999236	4.5854e-05	4.5854e-05
	61.8	0.999434	2.64644e-05	2.64644e-05	0.99843	6.11789e-05	6.11789e-05			61.8	0.998642	7.84719e-05	7.84719e-05	0.999236	4.5854e-05	4.5854e-05
	61.9	0.999434	2.64644e-05	2.64644e-05	0.99843	6.11789e-05	6.11789e-05			61.9	0.99868	8.25971e-05	8.25971e-05	0.999242	4.64248e-05	4.64248e-05
	62	0.999434	2.64644e-05	2.64644e-05	0.99843	6.11789e-05	6.11789e-05			62	0.99868	8.25971e-05	8.25971e-05	0.999242	4.64248e-05	4.64248e-05
	62.1	0.999434	2.64644e-05	2.64644e-05	0.99843	6.11789e-05	6.11789e-05			62.1	0.99868	8.25971e-05	8.25971e-05	0.999242	4.64248e-05	4.64248e-05
	62.2	0.999434	2.64644e-05	2.64644e-05	0.99843	6.11789e-05	6.11789e-05			62.2	0.99868	8.25971e-05	8.25971e-05	0.999253	4.53219e-05	4.53219e-05
	62.3	0.999502	3.25248e-05	3.25248e-05	0.99843	6.11789e-05	6.11789e-05			62.3	0.99868	8.25971e-05	8.25971e-05	0.999315	4.54698e-05	4.54698e-05
	62.4	0.999502	3.25248e-05	3.25248e-05	0.998436	6.04415e-05	6.04415e-05			62.4	0.99868	8.25971e-05	8.25971e-05	0.999322	3.71401e-05	3.71401e-05
	62.5	0.999502	3.25248e-05	3.25248e-05	0.998436	6.04415e-05	6.04415e-05			62.5	0.99868	8.25971e-05	8.25971e-05	0.999322	3.71401e-05	3.71401e-05
	62.6	0.999554	3.09994e-05	3.09994e-05	0.998454	5.89761e-05	5.89761e-05			62.6	0.99868	8.25971e-05	8.25971e-05	0.999334	3.22717e-05	3.22717e-05
	62.7	0.999554	3.09994e-05	3.09994e-05	0.998499	5.56608e-05	5.56608e-05			62.7	0.99868	8.25971e-05	8.25971e-05	0.999334	3.22717e-05	3.22717e-05
	62.8	0.999554	3.09994e-05	3.09994e-05	0.998517	5.468e-05	5.468e-05			62.8	0.99868	8.25971e-05	8.25971e-05	0.999341	3.33245e-05	3.33245e-05
	62.9	0.999554	3.09994e-05	3.09994e-05	0.998517	5.468e-05	5.468e-05			62.9	0.99868	8.25971e-05	8.25971e-05	0.999357	2.97816e-05	2.97816e-05
	63	0.999554	3.09994e-05	3.09994e-05	0.998567	5.44229e-05	5.44229e-05			63	0.998876	4.35199e-05	4.35199e-05	0.999395	3.00716e-05	3.00716e-05
	63.1	0.999554	3.09994e-05	3.09994e-05	0.998641	6.32997e-05	6.32997e-05			63.1	0.998876	4.35199e-05	4.35199e-05	0.999426	2.80629e-05	2.80629e-05
	63.2	0.999554	3.09994e-05	3.09994e-05	0.998653	6.13906e-05	6.13906e-05			63.2	0.998876	4.35199e-05	4.35199e-05	0.999426	2.80629e-05	2.80629e-05
	63.3	0.999554	3.09994e-05	3.09994e-05	0.998653	6.13906e-05	6.13906e-05			63.3	0.998876	4.35199e-05	4.35199e-05	0.999426	2.80629e-05	2.80629e-05
	63.4	0.999554	3.09994e-05	3.09994e-05	0.998653	6.13906e-05	6.13906e-05			63.4	0.998876	4.35199e-05	4.35199e-05	0.999426	2.80629e-05	2.80629e-05
	63.5	0.999554	3.09994e-05	3.09994e-05	0.99868	5.93792e-05	5.93792e-05			63.5	0.998876	4.35199e-05	4.35199e-05	0.999426	2.80629e-05	2.80629e-05
	63.6	0.99959	2.3034e-05	2.3034e-05	0.99868	5.93792e-05	5.93792e-05			63.6	0.998876	4.35199e-05	4.35199e-05	0.999426	2.80629e-05	2.80629e-05
	63.7	0.99959	2.3034e-05	2.3034e-05	0.99868	5.93792e-05	5.93792e-05			63.7	0.998906	4.54714e-05	4.54714e-05	0.999426	2.80629e-05	2.80629e-05
	63.8	0.99959	2.3034e-05	2.3034e-05	0.998702	5.60093e-05	5.60093e-05			63.8	0.998906	4.54714e-05	4.54714e-05	0.999426	2.80629e-05	2.80629e-05
	63.9	0.999657	1.92568e-05	1.92568e-05	0.998702	5.60093e-05	5.60093e-05			63.9	0.998906	4.54714e-05	4.54714e-05	0.999426	2.80629e-05	2.80629e-05
	64	0.999673	2.29709e-05	2.29709e-05	0.998718	5.38235e-05	5.38235e-05			64	0.998906	4.54714e-05	4.54714e-05	0.999426	2.80629e-05	2.80629e-05
	64.1	0.999702	1.84862e-05	1.84862e-05	0.998725	5.28282e-05	5.28282e-05			64.1	0.998906	4.54714e-05	4.54714e-05	0.999426	2.80629e-05	2.80629e-05
	64.2	0.999702	1.84862e-05	1.84862e-05	0.998725	5.28282e-05	5.28282e-05			64.2	0.998906	4.54714e-05	4.54714e-05	0.999428	2.77282e-05	2.77282e-05
	64.3	0.999725	2.24786e-05	2.24786e-05	0.998725	5.28282e-05	5.28282e-05			64.3	0.998966	3.88528e-05	3.88528e-05	0.999428	2.77282e-05	2.77282e-05
	64.4	0.999725	2.24786e-05	2.24786e-05	0.998743	5.05323e-05	5.05323e-05			64.4	0.998966	3.88528e-05	3.88528e-05	0.999508	3.12608e-05	3.12608e-05
	64.5	0.999725	2.24786e-05	2.24786e-05	0.998748	4.9908e-05	4.9908e-05			64.5	0.99901	3.0717e-05	3.0717e-05	0.999508	3.12608e-05	3.12608e-05
	64.6	0.999754	2.14503e-05	2.14503e-05	0.998748	4.9908e-05	4.9908e-05			64.6	0.99901	3.0717e-05	3.0717e-05	0.999508	3.12608e-05	3.12608e-05
	64.7	0.999754	2.14503e-05	2.14503e-05	0.998772	5.2814e-05	5.2814e-05			64.7	0.99901	3.0717e-05	3.0717e-05	0.999508	3.12608e-05	3.12608e-05
	64.8	0.999754	2.14503e-05	2.14503e-05	0.998794	5.14316e-05	5.14316e-05			64.8	0.99901	3.0717e-05	3.0717e-05	0.999508	3.12608e-05	3.12608e-05
	64.9	0.999754	2.14503e-05	2.14503e-05	0.998794	5.14316e-05	5.14316e-05			64.9	0.99901	3.0717e-05	3.0717e-05	0.999508	3.12608e-05	3.12608e-05
	65	0.999754	2.14503e-05	2.14503e-05	0.998794	5.14316e-05	5.14316e-05			65	0.99901	3.0717e-05	3.0717e-05	0.999516	3.29627e-05	3.29627e-05
	65.1	0.999754	2.14503e-05	2.14503e-05	0.998794	5.14316e-05	5.14316e-05			65.1	0.999057	2.88158e-05	2.88158e-05	0.999516	3.29627e-05	3.29627e-05
	65.2	0.99978	2.18842e-05	2.18842e-05	0.998794	5.14316e-05	5.14316e-05			65.2	0.999057	2.88158e-05	2.88158e-05	0.999521	3.35551e-05	3.35551e-05
	65.3	0.99978	2.18842e-05	2.18842e-05	0.998818	4.92513e-05	4.92513e-05			65.3	0.999325	4.7022e-05	4.7022e-05	0.999521	3.35551e-05	3.35551e-05
	65.4	0.99978	2.18842e-05	2.18842e-05	0.998895	4.24657e-05	4.24657e-05			65.4	0.999352	4.47352e-05	4.47352e-05	0.999521	3.35551e-05	3.35551e-05
	65.5	0.99978	2.18842e-05	2.18842e-05	0.998895	4.24657e-05	4.24657e-05			65.5	0.999352	4.47352e-05	4.47352e-05	0.999521	3.35551e-05	3.35551e-05
	65.6	0.99978	2.18842e-05	2.18842e-05	0.998895	4.24657e-05	4.24657e-05			65.6	0.999384	4.24455e-05	4.24455e-05	0.999594	3.98152e-05	3.98152e-05
	65.7	0.99978	2.18842e-05	2.18842e-05	0.998895	4.24657e-05	4.24657e-05			65.7	0.999384	4.24455e-05	4.24455e-05	0.999594	3.98152e-05	3.98152e-05
	65.8	0.99978	2.18842e-05	2.18842e-05	0.998895	4.24657e-05	4.24657e-05			65.8	0.999384	4.24455e-05	4.24455e-05	0.999594	3.98152e-05	3.98152e-05
	65.9	0.99978	2.18842e-05	2.18842e-05	0.998895	4.24657e-05	4.24657e-05			65.9	0.999384	4.24455e-05	4.24455e-05	0.999601	4.07852e-05	4.07852e-05
	66	0.99978	2.18842e-05	2.18842e-05	0.998895	4.24657e-05	4.24657e-05			66	0.999384	4.24455e-05	4.24455e-05	0.999613	4.26601e-05	4.26601e-05
	66.1	0.99978	2.18842e-05	2.18842e-05	0.998895	4.24657e-05	4.24657e-05			66.1	0.999384	4.24455e-05	4.24455e-05	0.999613	4.26601e-05	4.26601e-05
	66.2	0.99978	2.18842e-05	2.18842e-05	0.998895	4.24657e-05	4.24657e-05			66.2	0.999384	4.24455e-05	4.24455e-05	0.999613	4.26601e-05	4.26601e-05
	66.3	0.99978	2.18842e-05	2.18842e-05	0.998895	4.24657e-05	4.24657e-05			66.3	0.999384	4.24455e-05	4.24455e-05	0.999627	4.26703e-05	4.26703e-05
	66.4	0.99978	2.18842e-05	2.18842e-05	0.998915	4.17618e-05	4.17618e-05			66.4	0.999384	4.24455e-05	4.24455e-05	0.999627	4.26703e-05	4.26703e-05
	66.5	0.99978	2.18842e-05	2.18842e-05	0.998915	4.17618e-05	4.17618e-05			66.5	0.999384	4.24455e-05	4.24455e-05	0.999627	4.26703e-05	4.26703e-05
	66.6	0.99978	2.18842e-05	2.18842e-05	0.998915	4.17618e-05	4.17618e-05			66.6	0.999384	4.24455e-05	4.24455e-05	0.999627	4.26703e-05	4.26703e-05
	66.7	0.999803	2.24739e-05	2.24739e-05	0.998915	4.17618e-05	4.17618e-05			66.7	0.999384	4.24455e-05	4.24455e-05	0.999627	4.26703e-05	4.26703e-05
	66.8	0.999803	2.24739e-05	2.24739e-05	0.998915	4.17618e-05	4.17618e-05			66.8	0.999384	4.24455e-05	4.24455e-05	0.999627	4.26703e-05	4.26703e-05
	66.9	0.999803	2.24739e-05	2.24739e-05	0.998915	4.17618e-05	4.17618e-05			66.9	0.999384	4.24455e-05	4.24455e-05	0.999627	4.26703e-05	4.26703e-05
	67	0.999803	2.24739e-05	2.24739e-05	0.998934	3.99917e-05	3.99917e-05			67	0.999384	4.24455e-05	4.24455e-05	0.999627	4.26703e-05	4.26703e-05
	67.1	0.999803	2.24739e-05	2.24739e-05	0.998934	3.99917e-05	3.99917e-05			67.1	0.999384	4.24455e-05	4.24455e-05	0.999627	4.26703e-05	4.26703e-05
	67.2	0.999803	2.24739e-05	2.24739e-05	0.998934	3.99917e-05	3.99917e-05			67.2	0.999384	4.24455e-05	4.24455e-05	0.999627	4.26703e-05	4.26703e-05
	67.3	0.999803	2.24739e-05	2.24739e-05	0.998934	3.99917e-05	3.99917e-05			67.3	0.999384	4.24455e-05	4.24455e-05	0.999627	4.26703e-05	4.26703e-05
	67.4	0.999803	2.24739e-05	2.24739e-05	0.998955	3.88914e-05	3.88914e-05			67.4	0.999384	4.24455e-05	4.24455e-05	0.999627	4.26703e-05	4.26703e-05
	67.5	0.999803	2.24739e-05	2.24739e-05	0.998986	3.85192e-05	3.85192e-05			67.5	0.999384	4.24455e-05	4.24455e-05	0.999627	4.26703e-05	4.26703e-05
	67.6	0.999803	2.24739e-05	2.24739e-05	0.998986	3.85192e-05	3.85192e-05			67.6	0.999384	4.24455e-05	4.24455e-05	0.999627	4.26703e-05	4.26703e-05
	67.7	0.999803	2.24739e-05	2.24739e-05	0.998986	3.85192e-05	3.85192e-05			67.7	0.999384	4.24455e-05	4.24455e-05	0.999627	4.26703e-05	4.26703e-05
	67.8	0.999803	2.24739e-05	2.24739e-05	0.998986	3.85192e-05	3.85192e-05			67.8	0.999384	4.24455e-05	4.24455e-05	0.999627	4.26703e-05	4.26703e-05
	67.9	0.999803	2.24739e-05	2.24739e-05	0.998986	3.85192e-05	3.85192e-05			67.9	0.999384	4.24455e-05	4.24455e-05	0.999627	4.26703e-05	4.26703e-05
	68	0.999803	2.24739e-05	2.24739e-05	0.998986	3.85192e-05	3.85192e-05			68	0.999384	4.24455e-05	4.24455e-05	0.999627	4.26703e-05	4.26703e-05
	68.1	0.999803	2.24739e-05	2.24739e-05	0.998986	3.85192e-05	3.85192e-05			68.1	0.999384	4.24455e-05	4.24455e-05	0.999627	4.26703e-05	4.26703e-05
	68.2	0.999803	2.24739e-05	2.24739e-05	0.998986	3.85192e-05	3.85192e-05			68.2	0.999384	4.24455e-05	4.24455e-05	0.999627	4.26703e-05	4.26703e-05
	68.3	0.999803	2.24739e-05	2.24739e-05	0.998989	3.82103e-05	3.82103e-05			68.3	0.999384	4.24455e-05	4.24455e-05	0.999627	4.26703e-05	4.26703e-05
	68.4	0.999803	2.24739e-05	2.24739e-05	0.999016	3.65605e-05	3.65605e-05			68.4	0.999384	4.24455e-05	4.24455e-05	0.999627	4.26703e-05	4.26703e-05
	68.5	0.999803	2.24739e-05	2.24739e-05	0.999016	3.65605e-05	3.65605e-05			68.5	0.999384	4.24455e-05	4.24455e-05	0.999627	4.26703e-05	4.26703e-05
	68.6	0.999803	2.24739e-05	2.24739e-05	0.999016	3.65605e-05	3.65605e-05			68.6	0.999384	4.24455e-05	4.24455e-05	0.999636	4.41377e-05	4.41377e-05
	68.7	0.999803	2.24739e-05	2.24739e-05	0.999019	3.61791e-05	3.61791e-05			68.7	0.999384	4.24455e-05	4.24455e-05	0.999636	4.41377e-05	4.41377e-05
	68.8	0.999803	2.24739e-05	2.24739e-05	0.999043	3.77125e-05	3.77125e-05			68.8	0.999384	4.24455e-05	4.24455e-05	0.999636	4.41377e-05	4.41377e-05
	68.9	0.999803	2.24739e-05	2.24739e-05	0.999062	3.6978e-05	3.6978e-05			68.9	0.999384	4.24455e-05	4.24455e-05	0.999636	4.41377e-05	4.41377e-05
	69	0.999803	2.24739e-05	2.24739e-05	0.999062	3.6978e-05	3.6978e-05			69	0.999384	4.24455e-05	4.24455e-05	0.999648	4.43959e-05	4.43959e-05
	69.1	0.999803	2.24739e-05	2.24739e-05	0.999085	3.68228e-05	3.68228e-05			69.1	0.999384	4.24455e-05	4.24455e-05	0.999648	4.43959e-05	4.43959e-05
	69.2	0.999861	2.22821e-05	2.22821e-05	0.999085	3.68228e-05	3.68228e-05			69.2	0.999384	4.24455e-05	4.24455e-05	0.999648	4.43959e-05	4.43959e-05
	69.3	0.999861	2.22821e-05	2.22821e-05	0.999092	3.65068e-05	3.65068e-05			69.3	0.999384	4.24455e-05	4.24455e-05	0.999648	4.43959e-05	4.43959e-05
	69.4	0.999861	2.22821e-05	2.22821e-05	0.999092	3.65068e-05	3.65068e-05			69.4	0.999384	4.24455e-05	4.24455e-05	0.999648	4.43959e-05	4.43959e-05
	69.5	0.999861	2.22821e-05	2.22821e-05	0.999092	3.65068e-05	3.65068e-05			69.5	0.999384	4.24455e-05	4.24455e-05	0.999648	4.43959e-05	4.43959e-05
	69.6	0.999861	2.22821e-05	2.22821e-05	0.999143	3.55923e-05	3.55923e-05			69.6	0.999384	4.24455e-05	4.24455e-05	0.999654	4.54755e-05	4.54755e-05
	69.7	0.999861	2.22821e-05	2.22821e-05	0.999143	3.55923e-05	3.55923e-05			69.7	0.999434	4.2272e-05	4.2272e-05	0.999654	4.54755e-05	4.54755e-05
	69.8	0.999861	2.22821e-05	2.22821e-05	0.999143	3.55923e-05	3.55923e-05			69.8	0.999434	4.2272e-05	4.2272e-05	0.999654	4.54755e-05	4.54755e-05
	69.9	0.999861	2.22821e-05	2.22821e-05	0.999143	3.55923e-05	3.55923e-05			69.9	0.999434	4.2272e-05	4.2272e-05	0.999654	4.54755e-05	4.54755e-05
	70	0.999861	2.22821e-05	2.22821e-05	0.999143	3.55923e-05	3.55923e-05			70	0.999434	4.2272e-05	4.2272e-05	0.999654	4.54755e-05	4.54755e-05
	70.1	0.999861	2.22821e-05	2.22821e-05	0.999163	3.53559e-05	3.53559e-05			70.1	0.999434	4.2272e-05	4.2272e-05	0.999654	4.54755e-05	4.54755e-05
	70.2	0.999861	2.22821e-05	2.22821e-05	0.999163	3.53559e-05	3.53559e-05			70.2	0.999434	4.2272e-05	4.2272e-05	0.999654	4.54755e-05	4.54755e-05
	70.3	0.999861	2.22821e-05	2.22821e-05	0.999163	3.53559e-05	3.53559e-05			70.3	0.999434	4.2272e-05	4.2272e-05	0.999654	4.54755e-05	4.54755e-05
	70.4	0.999861	2.22821e-05	2.22821e-05	0.999163	3.53559e-05	3.53559e-05			70.4	0.999434	4.2272e-05	4.2272e-05	0.999654	4.54755e-05	4.54755e-05
	70.5	0.999861	2.22821e-05	2.22821e-05	0.999163	3.53559e-05	3.53559e-05			70.5	0.999489	4.88042e-05	4.88042e-05	0.999654	4.54755e-05	4.54755e-05
	70.6	0.999861	2.22821e-05	2.22821e-05	0.999168	3.47217e-05	3.47217e-05			70.6	0.999489	4.88042e-05	4.88042e-05	0.999654	4.54755e-05	4.54755e-05
	70.7	0.999861	2.22821e-05	2.22821e-05	0.999216	3.37079e-05	3.37079e-05			70.7	0.999489	4.88042e-05	4.88042e-05	0.999654	4.54755e-05	4.54755e-05
	70.8	0.999861	2.22821e-05	2.22821e-05	0.999216	3.37079e-05	3.37079e-05			70.8	0.999489	4.88042e-05	4.88042e-05	0.999659	4.63262e-05	4.63262e-05
	70.9	0.999861	2.22821e-05	2.22821e-05	0.999216	3.37079e-05	3.37079e-05			70.9	0.999533	4.76723e-05	4.76723e-05	0.999659	4.63262e-05	4.63262e-05
	71	0.999899	1.95845e-05	1.95845e-05	0.999216	3.37079e-05	3.37079e-05			71	0.999533	4.76723e-05	4.76723e-05	0.999672	4.879e-05	4.879e-05
	71.1	0.999899	1.95845e-05	1.95845e-05	0.999216	3.37079e-05	3.37079e-05			71.1	0.999533	4.76723e-05	4.76723e-05	0.999672	4.879e-05	4.879e-05
	71.2	0.999899	1.95845e-05	1.95845e-05	0.999307	3.2507e-05	3.2507e-05			71.2	0.999533	4.76723e-05	4.76723e-05	0.999672	4.879e-05	4.879e-05
	71.3	0.999899	1.95845e-05	1.95845e-05	0.999307	3.2507e-05	3.2507e-05			71.3	0.999533	4.76723e-05	4.76723e-05	0.999672	4.879e-05	4.879e-05
	71.4	0.999899	1.95845e-05	1.95845e-05	0.999342	3.15709e-05	3.15709e-05			71.4	0.999533	4.76723e-05	4.76723e-05	0.999672	4.879e-05	4.879e-05
	71.5	0.999899	1.95845e-05	1.95845e-05	0.999379	2.9255e-05	2.9255e-05			71.5	0.999565	4.84962e-05	4.84962e-05	0.999672	4.879e-05	4.879e-05
	71.6	0.999899	1.95845e-05	1.95845e-05	0.999379	2.9255e-05	2.9255e-05			71.6	0.999565	4.84962e-05	4.84962e-05	0.999692	5.06687e-05	5.06687e-05
	71.7	0.999899	1.95845e-05	1.95845e-05	0.999379	2.9255e-05	2.9255e-05			71.7	0.999565	4.84962e-05	4.84962e-05	0.999692	5.06687e-05	5.06687e-05
	71.8	0.999899	1.95845e-05	1.95845e-05	0.999379	2.9255e-05	2.9255e-05			71.8	0.999565	4.84962e-05	4.84962e-05	0.999692	5.06687e-05	5.06687e-05
	71.9	0.999899	1.95845e-05	1.95845e-05	0.999412	2.74234e-05	2.74234e-05			71.9	0.999565	4.84962e-05	4.84962e-05	0.999692	5.06687e-05	5.06687e-05
	72	0.999899	1.95845e-05	1.95845e-05	0.999412	2.74234e-05	2.74234e-05			72	0.999565	4.84962e-05	4.84962e-05	0.999692	5.06687e-05	5.06687e-05
	72.1	0.999899	1.95845e-05	1.95845e-05	0.999412	2.74234e-05	2.74234e-05			72.1	0.999565	4.84962e-05	4.84962e-05	0.999692	5.06687e-05	5.06687e-05
	72.2	0.999899	1.95845e-05	1.95845e-05	0.999436	3.22686e-05	3.22686e-05			72.2	0.999604	4.37084e-05	4.37084e-05	0.999692	5.06687e-05	5.06687e-05
	72.3	0.999899	1.95845e-05	1.95845e-05	0.999436	3.22686e-05	3.22686e-05			72.3	0.999604	4.37084e-05	4.37084e-05	0.999692	5.06687e-05	5.06687e-05
	72.4	0.999899	1.95845e-05	1.95845e-05	0.999467	2.99109e-05	2.99109e-05			72.4	0.999604	4.37084e-05	4.37084e-05	0.999692	5.06687e-05	5.06687e-05
	72.5	0.999899	1.95845e-05	1.95845e-05	0.999467	2.99109e-05	2.99109e-05			72.5	0.999604	4.37084e-05	4.37084e-05	0.999692	5.06687e-05	5.06687e-05
	72.6	0.999899	1.95845e-05	1.95845e-05	0.999495	2.80972e-05	2.80972e-05			72.6	0.999604	4.37084e-05	4.37084e-05	0.999692	5.06687e-05	5.06687e-05
	72.7	0.999899	1.95845e-05	1.95845e-05	0.999495	2.80972e-05	2.80972e-05			72.7	0.999604	4.37084e-05	4.37084e-05	0.999692	5.06687e-05	5.06687e-05
	72.8	0.999899	1.95845e-05	1.95845e-05	0.999501	3.02002e-05	3.02002e-05			72.8	0.999604	4.37084e-05	4.37084e-05	0.999692	5.06687e-05	5.06687e-05
	72.9	0.999899	1.95845e-05	1.95845e-05	0.999501	3.02002e-05	3.02002e-05			72.9	0.999604	4.37084e-05	4.37084e-05	0.999692	5.06687e-05	5.06687e-05
	73	0.999899	1.95845e-05	1.95845e-05	0.999505	3.03573e-05	3.03573e-05			73	0.999604	4.37084e-05	4.37084e-05	0.999692	5.06687e-05	5.06687e-05
	73.1	0.999899	1.95845e-05	1.95845e-05	0.999505	3.03573e-05	3.03573e-05			73.1	0.999604	4.37084e-05	4.37084e-05	0.999692	5.06687e-05	5.06687e-05
	73.2	0.999899	1.95845e-05	1.95845e-05	0.999527	2.77616e-05	2.77616e-05			73.2	0.999604	4.37084e-05	4.37084e-05	0.999721	3.95169e-05	3.95169e-05
	73.3	0.999899	1.95845e-05	1.95845e-05	0.999527	2.77616e-05	2.77616e-05			73.3	0.999604	4.37084e-05	4.37084e-05	0.999721	3.95169e-05	3.95169e-05
	73.4	0.999899	1.95845e-05	1.95845e-05	0.999527	2.77616e-05	2.77616e-05			73.4	0.999604	4.37084e-05	4.37084e-05	0.999721	3.95169e-05	3.95169e-05
	73.5	0.999899	1.95845e-05	1.95845e-05	0.999527	2.77616e-05	2.77616e-05			73.5	0.999604	4.37084e-05	4.37084e-05	0.999721	3.95169e-05	3.95169e-05
	73.6	0.999899	1.95845e-05	1.95845e-05	0.999527	2.77616e-05	2.77616e-05			73.6	0.999604	4.37084e-05	4.37084e-05	0.999747	3.71356e-05	3.71356e-05
	73.7	0.999899	1.95845e-05	1.95845e-05	0.999527	2.77616e-05	2.77616e-05			73.7	0.999604	4.37084e-05	4.37084e-05	0.999814	2.97858e-05	2.97858e-05
	73.8	0.999899	1.95845e-05	1.95845e-05	0.999527	2.77616e-05	2.77616e-05			73.8	0.999604	4.37084e-05	4.37084e-05	0.999814	2.97858e-05	2.97858e-05
	73.9	0.999899	1.95845e-05	1.95845e-05	0.999527	2.77616e-05	2.77616e-05			73.9	0.999604	4.37084e-05	4.37084e-05	0.999814	2.97858e-05	2.97858e-05
	74	0.999899	1.95845e-05	1.95845e-05	0.999527	2.77616e-05	2.77616e-05			74	0.999604	4.37084e-05	4.37084e-05	0.999814	2.97858e-05	2.97858e-05
	74.1	0.999948	8.56311e-06	8.56311e-06	0.999527	2.77616e-05	2.77616e-05			74.1	0.999604	4.37084e-05	4.37084e-05	0.999814	2.97858e-05	2.97858e-05
	74.2	0.999948	8.56311e-06	8.56311e-06	0.999527	2.77616e-05	2.77616e-05			74.2	0.999604	4.37084e-05	4.37084e-05	0.999814	2.97858e-05	2.97858e-05
	74.3	0.999948	8.56311e-06	8.56311e-06	0.999527	2.77616e-05	2.77616e-05			74.3	0.999604	4.37084e-05	4.37084e-05	0.999814	2.97858e-05	2.97858e-05
	74.4	0.999948	8.56311e-06	8.56311e-06	0.999527	2.77616e-05	2.77616e-05			74.4	0.999604	4.37084e-05	4.37084e-05	0.999814	2.97858e-05	2.97858e-05
	74.5	0.999948	8.56311e-06	8.56311e-06	0.999527	2.77616e-05	2.77616e-05			74.5	0.999604	4.37084e-05	4.37084e-05	0.999814	2.97858e-05	2.97858e-05
	74.6	0.999948	8.56311e-06	8.56311e-06	0.999527	2.77616e-05	2.77616e-05			74.6	0.999604	4.37084e-05	4.37084e-05	0.999814	2.97858e-05	2.97858e-05
	74.7	0.999948	8.56311e-06	8.56311e-06	0.999527	2.77616e-05	2.77616e-05			74.7	0.999604	4.37084e-05	4.37084e-05	0.999814	2.97858e-05	2.97858e-05
	74.8	0.999948	8.56311e-06	8.56311e-06	0.999527	2.77616e-05	2.77616e-05			74.8	0.999604	4.37084e-05	4.37084e-05	0.999814	2.97858e-05	2.97858e-05
	74.9	0.999948	8.56311e-06	8.56311e-06	0.999527	2.77616e-05	2.77616e-05			74.9	0.999604	4.37084e-05	4.37084e-05	0.999814	2.97858e-05	2.97858e-05
	75	0.999948	8.56311e-06	8.56311e-06	0.999527	2.77616e-05	2.77616e-05			75	0.999604	4.37084e-05	4.37084e-05	0.999814	2.97858e-05	2.97858e-05
	75.1	0.999948	8.56311e-06	8.56311e-06	0.999527	2.77616e-05	2.77616e-05			75.1	0.999604	4.37084e-05	4.37084e-05	0.999814	2.97858e-05	2.97858e-05
	75.2	0.999948	8.56311e-06	8.56311e-06	0.999599	2.38106e-05	2.38106e-05			75.2	0.999604	4.37084e-05	4.37084e-05	0.999814	2.97858e-05	2.97858e-05
	75.3	0.999948	8.56311e-06	8.56311e-06	0.999599	2.38106e-05	2.38106e-05			75.3	0.999604	4.37084e-05	4.37084e-05	0.999814	2.97858e-05	2.97858e-05
	75.4	0.999948	8.56311e-06	8.56311e-06	0.999599	2.38106e-05	2.38106e-05			75.4	0.999604	4.37084e-05	4.37084e-05	0.999814	2.97858e-05	2.97858e-05
	75.5	0.999948	8.56311e-06	8.56311e-06	0.999599	2.38106e-05	2.38106e-05			75.5	0.999604	4.37084e-05	4.37084e-05	0.999814	2.97858e-05	2.97858e-05
	75.6	0.999948	8.56311e-06	8.56311e-06	0.999599	2.38106e-05	2.38106e-05			75.6	0.999604	4.37084e-05	4.37084e-05	0.999814	2.97858e-05	2.97858e-05
	75.7	0.999948	8.56311e-06	8.56311e-06	0.999599	2.38106e-05	2.38106e-05			75.7	0.999604	4.37084e-05	4.37084e-05	0.999814	2.97858e-05	2.97858e-05
	75.8	0.999948	8.56311e-06	8.56311e-06	0.999644	2.22298e-05	2.22298e-05			75.8	0.999604	4.37084e-05	4.37084e-05	0.999814	2.97858e-05	2.97858e-05
	75.9	0.999948	8.56311e-06	8.56311e-06	0.999644	2.22298e-05	2.22298e-05			75.9	0.999604	4.37084e-05	4.37084e-05	0.999814	2.97858e-05	2.97858e-05
	76	0.999948	8.56311e-06	8.56311e-06	0.999644	2.22298e-05	2.22298e-05			76	0.99966	4.66902e-05	4.66902e-05	0.999814	2.97858e-05	2.97858e-05
	76.1	0.999948	8.56311e-06	8.56311e-06	0.999644	2.22298e-05	2.22298e-05			76.1	0.99966	4.66902e-05	4.66902e-05	0.999814	2.97858e-05	2.97858e-05
	76.2	0.999948	8.56311e-06	8.56311e-06	0.999644	2.22298e-05	2.22298e-05			76.2	0.99966	4.66902e-05	4.66902e-05	0.999814	2.97858e-05	2.97858e-05
	76.3	0.999948	8.56311e-06	8.56311e-06	0.999644	2.22298e-05	2.22298e-05			76.3	0.99966	4.66902e-05	4.66902e-05	0.999814	2.97858e-05	2.97858e-05
	76.4	0.999948	8.56311e-06	8.56311e-06	0.999644	2.22298e-05	2.22298e-05			76.4	0.999688	4.70627e-05	4.70627e-05	0.999814	2.97858e-05	2.97858e-05
	76.5	0.999948	8.56311e-06	8.56311e-06	0.999644	2.22298e-05	2.22298e-05			76.5	0.999688	4.70627e-05	4.70627e-05	0.999814	2.97858e-05	2.97858e-05
	76.6	0.999948	8.56311e-06	8.56311e-06	0.999644	2.22298e-05	2.22298e-05			76.6	0.999688	4.70627e-05	4.70627e-05	0.999814	2.97858e-05	2.97858e-05
	76.7	0.999948	8.56311e-06	8.56311e-06	0.999644	2.22298e-05	2.22298e-05			76.7	0.999688	4.70627e-05	4.70627e-05	0.999814	2.97858e-05	2.97858e-05
	76.8	0.999948	8.56311e-06	8.56311e-06	0.999644	2.22298e-05	2.22298e-05			76.8	0.999688	4.70627e-05	4.70627e-05	0.999814	2.97858e-05	2.97858e-05
	76.9	0.999948	8.56311e-06	8.56311e-06	0.999644	2.22298e-05	2.22298e-05			76.9	0.999688	4.70627e-05	4.70627e-05	0.999822	2.84986e-05	2.84986e-05
	77	0.999948	8.56311e-06	8.56311e-06	0.999644	2.24245e-05	2.24245e-05			77	0.999688	4.70627e-05	4.70627e-05	0.999822	2.84986e-05	2.84986e-05
	77.1	0.999948	8.56311e-06	8.56311e-06	0.999644	2.24245e-05	2.24245e-05			77.1	0.999688	4.70627e-05	4.70627e-05	0.999822	2.84986e-05	2.84986e-05
	77.2	0.999948	8.56311e-06	8.56311e-06	0.999644	2.24245e-05	2.24245e-05			77.2	0.999688	4.70627e-05	4.70627e-05	0.999822	2.84986e-05	2.84986e-05
	77.3	0.999948	8.56311e-06	8.56311e-06	0.999673	2.28623e-05	2.28623e-05			77.3	0.999688	4.70627e-05	4.70627e-05	0.999822	2.84986e-05	2.84986e-05
	77.4	0.999948	8.56311e-06	8.56311e-06	0.999673	2.28623e-05	2.28623e-05			77.4	0.999688	4.70627e-05	4.70627e-05	0.999822	2.84986e-05	2.84986e-05
	77.5	0.999948	8.56311e-06	8.56311e-06	0.999673	2.28623e-05	2.28623e-05			77.5	0.999688	4.70627e-05	4.70627e-05	0.999822	2.84986e-05	2.84986e-05
	77.6	0.999948	8.56311e-06	8.56311e-06	0.999673	2.28623e-05	2.28623e-05			77.6	0.999688	4.70627e-05	4.70627e-05	0.999822	2.84986e-05	2.84986e-05
	77.7	0.999948	8.56311e-06	8.56311e-06	0.999673	2.28623e-05	2.28623e-05			77.7	0.999688	4.70627e-05	4.70627e-05	0.999822	2.84986e-05	2.84986e-05
	77.8	0.999948	8.56311e-06	8.56311e-06	0.999673	2.28623e-05	2.28623e-05			77.8	0.999688	4.70627e-05	4.70627e-05	0.99983	2.55416e-05	2.55416e-05
	77.9	0.999948	8.56311e-06	8.56311e-06	0.999673	2.28623e-05	2.28623e-05			77.9	0.999688	4.70627e-05	4.70627e-05	0.99983	2.55416e-05	2.55416e-05
	78	0.999948	8.56311e-06	8.56311e-06	0.999673	2.28623e-05	2.28623e-05			78	0.999688	4.70627e-05	4.70627e-05	0.99983	2.55416e-05	2.55416e-05
	78.1	0.999948	8.56311e-06	8.56311e-06	0.999673	2.28623e-05	2.28623e-05			78.1	0.999688	4.70627e-05	4.70627e-05	0.99983	2.55416e-05	2.55416e-05
	78.2	0.999948	8.56311e-06	8.56311e-06	0.999673	2.28623e-05	2.28623e-05			78.2	0.999688	4.70627e-05	4.70627e-05	0.99983	2.55416e-05	2.55416e-05
	78.3	0.999948	8.56311e-06	8.56311e-06	0.999673	2.28623e-05	2.28623e-05			78.3	0.999688	4.70627e-05	4.70627e-05	0.99983	2.55416e-05	2.55416e-05
	78.4	0.999948	8.56311e-06	8.56311e-06	0.999712	2.52327e-05	2.52327e-05			78.4	0.999688	4.70627e-05	4.70627e-05	0.99983	2.55416e-05	2.55416e-05
	78.5	0.999948	8.56311e-06	8.56311e-06	0.999712	2.52327e-05	2.52327e-05			78.5	0.999688	4.70627e-05	4.70627e-05	0.99983	2.55416e-05	2.55416e-05
	78.6	0.999948	8.56311e-06	8.56311e-06	0.999712	2.52327e-05	2.52327e-05			78.6	0.999688	4.70627e-05	4.70627e-05	0.99983	2.55416e-05	2.55416e-05
	78.7	0.999948	8.56311e-06	8.56311e-06	0.999712	2.52327e-05	2.52327e-05			78.7	0.999743	3.62372e-05	3.62372e-05	0.999835	2.60688e-05	2.60688e-05
	78.8	0.999948	8.56311e-06	8.56311e-06	0.999712	2.52327e-05	2.52327e-05			78.8	0.999743	3.62372e-05	3.62372e-05	0.999835	2.60688e-05	2.60688e-05
	78.9	0.999948	8.56311e-06	8.56311e-06	0.999712	2.52327e-05	2.52327e-05			78.9	0.999743	3.62372e-05	3.62372e-05	0.999835	2.60688e-05	2.60688e-05
	79	0.999948	8.56311e-06	8.56311e-06	0.999712	2.52327e-05	2.52327e-05			79	0.999743	3.62372e-05	3.62372e-05	0.999856	2.75425e-05	2.75425e-05
	79.1	0.999948	8.56311e-06	8.56311e-06	0.999712	2.52327e-05	2.52327e-05			79.1	0.999743	3.62372e-05	3.62372e-05	0.999856	2.75425e-05	2.75425e-05
	79.2	0.999948	8.56311e-06	8.56311e-06	0.999712	2.52327e-05	2.52327e-05			79.2	0.999743	3.62372e-05	3.62372e-05	0.999856	2.75425e-05	2.75425e-05
	79.3	0.999948	8.56311e-06	8.56311e-06	0.999712	2.52327e-05	2.52327e-05			79.3	0.999743	3.62372e-05	3.62372e-05	0.999856	2.75425e-05	2.75425e-05
	79.4	0.999948	8.56311e-06	8.56311e-06	0.999712	2.52327e-05	2.52327e-05			79.4	0.999743	3.62372e-05	3.62372e-05	0.999856	2.75425e-05	2.75425e-05
	79.5	0.999948	8.56311e-06	8.56311e-06	0.999712	2.52327e-05	2.52327e-05			79.5	0.999743	3.62372e-05	3.62372e-05	0.999856	2.75425e-05	2.75425e-05
	79.6	0.999948	8.56311e-06	8.56311e-06	0.999712	2.52327e-05	2.52327e-05			79.6	0.999743	3.62372e-05	3.62372e-05	0.999861	2.8642e-05	2.8642e-05
	79.7	0.999948	8.56311e-06	8.56311e-06	0.999712	2.52327e-05	2.52327e-05			79.7	0.999743	3.62372e-05	3.62372e-05	0.999861	2.8642e-05	2.8642e-05
	79.8	0.999948	8.56311e-06	8.56311e-06	0.999712	2.52327e-05	2.52327e-05			79.8	0.999743	3.62372e-05	3.62372e-05	0.999861	2.8642e-05	2.8642e-05
	79.9	0.999948	8.56311e-06	8.56311e-06	0.999712	2.52327e-05	2.52327e-05			79.9	0.999743	3.62372e-05	3.62372e-05	0.999861	2.8642e-05	2.8642e-05
	80	0.999948	8.56311e-06	8.56311e-06	0.999712	2.52327e-05	2.52327e-05			80	0.999743	3.62372e-05	3.62372e-05	0.999861	2.8642e-05	2.8642e-05
	80.1	0.999948	8.56311e-06	8.56311e-06	0.999712	2.52327e-05	2.52327e-05			80.1	0.999743	3.62372e-05	3.62372e-05	0.999861	2.8642e-05	2.8642e-05
	80.2	0.999948	8.56311e-06	8.56311e-06	0.999712	2.52327e-05	2.52327e-05			80.2	0.999743	3.62372e-05	3.62372e-05	0.999861	2.8642e-05	2.8642e-05
	80.3	0.999948	8.56311e-06	8.56311e-06	0.999712	2.52327e-05	2.52327e-05			80.3	0.999743	3.62372e-05	3.62372e-05	0.999861	2.8642e-05	2.8642e-05
	80.4	0.999948	8.56311e-06	8.56311e-06	0.999719	2.49845e-05	2.49845e-05			80.4	0.999743	3.62372e-05	3.62372e-05	0.999861	2.8642e-05	2.8642e-05
	80.5	0.999948	8.56311e-06	8.56311e-06	0.999719	2.49845e-05	2.49845e-05			80.5	0.999743	3.62372e-05	3.62372e-05	0.999861	2.8642e-05	2.8642e-05
	80.6	0.999948	8.56311e-06	8.56311e-06	0.999719	2.49845e-05	2.49845e-05			80.6	0.999743	3.62372e-05	3.62372e-05	0.999861	2.8642e-05	2.8642e-05
	80.7	0.999948	8.56311e-06	8.56311e-06	0.999744	2.43923e-05	2.43923e-05			80.7	0.999743	3.62372e-05	3.62372e-05	0.999861	2.8642e-05	2.8642e-05
	80.8	0.999948	8.56311e-06	8.56311e-06	0.999744	2.43923e-05	2.43923e-05			80.8	0.999743	3.62372e-05	3.62372e-05	0.999861	2.8642e-05	2.8642e-05
	80.9	0.999948	8.56311e-06	8.56311e-06	0.999744	2.43923e-05	2.43923e-05			80.9	0.999743	3.62372e-05	3.62372e-05	0.999861	2.8642e-05	2.8642e-05
	81	0.999948	8.56311e-06	8.56311e-06	0.999744	2.43923e-05	2.43923e-05			81	0.999743	3.62372e-05	3.62372e-05	0.999861	2.8642e-05	2.8642e-05
	81.1	0.999948	8.56311e-06	8.56311e-06	0.999744	2.43923e-05	2.43923e-05			81.1	0.999743	3.62372e-05	3.62372e-05	0.999861	2.8642e-05	2.8642e-05
	81.2	0.999948	8.56311e-06	8.56311e-06	0.999744	2.43923e-05	2.43923e-05			81.2	0.999743	3.62372e-05	3.62372e-05	0.999861	2.8642e-05	2.8642e-05
	81.3	0.999948	8.56311e-06	8.56311e-06	0.999744	2.43923e-05	2.43923e-05			81.3	0.999743	3.62372e-05	3.62372e-05	0.999861	2.8642e-05	2.8642e-05
	81.4	0.999948	8.56311e-06	8.56311e-06	0.999744	2.43923e-05	2.43923e-05			81.4	0.999743	3.62372e-05	3.62372e-05	0.999861	2.8642e-05	2.8642e-05
	81.5	0.999948	8.56311e-06	8.56311e-06	0.999744	2.43923e-05	2.43923e-05			81.5	0.999743	3.62372e-05	3.62372e-05	0.999861	2.8642e-05	2.8642e-05
	81.6	0.999948	8.56311e-06	8.56311e-06	0.999744	2.43923e-05	2.43923e-05			81.6	0.999743	3.62372e-05	3.62372e-05	0.999861	2.8642e-05	2.8642e-05
	81.7	0.999948	8.56311e-06	8.56311e-06	0.999744	2.43923e-05	2.43923e-05			81.7	0.999743	3.62372e-05	3.62372e-05	0.999861	2.8642e-05	2.8642e-05
	81.8	0.999981	5.20699e-06	5.20699e-06	0.999744	2.43923e-05	2.43923e-05			81.8	0.999743	3.62372e-05	3.62372e-05	0.999872	2.58538e-05	2.58538e-05
	81.9	0.999981	5.20699e-06	5.20699e-06	0.999744	2.43923e-05	2.43923e-05			81.9	0.999743	3.62372e-05	3.62372e-05	0.999872	2.58538e-05	2.58538e-05
	82	0.999981	5.20699e-06	5.20699e-06	0.999744	2.43923e-05	2.43923e-05			82	0.999743	3.62372e-05	3.62372e-05	0.999872	2.58538e-05	2.58538e-05
	82.1	0.999981	5.20699e-06	5.20699e-06	0.999744	2.43923e-05	2.43923e-05			82.1	0.999743	3.62372e-05	3.62372e-05	0.999872	2.58538e-05	2.58538e-05
	82.2	0.999981	5.20699e-06	5.20699e-06	0.999767	2.03937e-05	2.03937e-05			82.2	0.999743	3.62372e-05	3.62372e-05	0.999872	2.58538e-05	2.58538e-05
	82.3	0.999981	5.20699e-06	5.20699e-06	0.999767	2.03937e-05	2.03937e-05			82.3	0.999743	3.62372e-05	3.62372e-05	0.999872	2.58538e-05	2.58538e-05
	82.4	0.999981	5.20699e-06	5.20699e-06	0.999767	2.03937e-05	2.03937e-05			82.4	0.999743	3.62372e-05	3.62372e-05	0.999872	2.58538e-05	2.58538e-05
	82.5	0.999981	5.20699e-06	5.20699e-06	0.999767	2.03937e-05	2.03937e-05			82.5	0.999743	3.62372e-05	3.62372e-05	0.999872	2.58538e-05	2.58538e-05
	82.6	0.999981	5.20699e-06	5.20699e-06	0.999767	2.03937e-05	2.03937e-05			82.6	0.999769	2.9356e-05	2.9356e-05	0.999872	2.58538e-05	2.58538e-05
	82.7	0.999981	5.20699e-06	5.20699e-06	0.999798	1.50613e-05	1.50613e-05			82.7	0.999769	2.9356e-05	2.9356e-05	0.999872	2.58538e-05	2.58538e-05
	82.8	0.999981	5.20699e-06	5.20699e-06	0.999798	1.50613e-05	1.50613e-05			82.8	0.999769	2.9356e-05	2.9356e-05	0.999872	2.58538e-05	2.58538e-05
	82.9	0.999981	5.20699e-06	5.20699e-06	0.999798	1.50613e-05	1.50613e-05			82.9	0.999769	2.9356e-05	2.9356e-05	0.999872	2.58538e-05	2.58538e-05
	83	0.999981	5.20699e-06	5.20699e-06	0.999813	1.45869e-05	1.45869e-05			83	0.999769	2.9356e-05	2.9356e-05	0.999872	2.58538e-05	2.58538e-05
	83.1	0.999981	5.20699e-06	5.20699e-06	0.999813	1.45869e-05	1.45869e-05			83.1	0.999769	2.9356e-05	2.9356e-05	0.999872	2.58538e-05	2.58538e-05
	83.2	0.999981	5.20699e-06	5.20699e-06	0.999813	1.45869e-05	1.45869e-05			83.2	0.999769	2.9356e-05	2.9356e-05	0.999872	2.58538e-05	2.58538e-05
	83.3	0.999981	5.20699e-06	5.20699e-06	0.999813	1.45869e-05	1.45869e-05			83.3	0.999769	2.9356e-05	2.9356e-05	0.999872	2.58538e-05	2.58538e-05
	83.4	0.999981	5.20699e-06	5.20699e-06	0.999813	1.45869e-05	1.45869e-05			83.4	0.999769	2.9356e-05	2.9356e-05	0.999872	2.58538e-05	2.58538e-05
	83.5	0.999981	5.20699e-06	5.20699e-06	0.999813	1.45869e-05	1.45869e-05			83.5	0.999769	2.9356e-05	2.9356e-05	0.999872	2.58538e-05	2.58538e-05
	83.6	0.999981	5.20699e-06	5.20699e-06	0.999813	1.45869e-05	1.45869e-05			83.6	0.999769	2.9356e-05	2.9356e-05	0.999872	2.58538e-05	2.58538e-05
	83.7	0.999981	5.20699e-06	5.20699e-06	0.999813	1.45869e-05	1.45869e-05			83.7	0.999769	2.9356e-05	2.9356e-05	0.999872	2.58538e-05	2.58538e-05
	83.8	0.999981	5.20699e-06	5.20699e-06	0.999813	1.45869e-05	1.45869e-05			83.8	0.999769	2.9356e-05	2.9356e-05	0.999872	2.58538e-05	2.58538e-05
	83.9	0.999981	5.20699e-06	5.20699e-06	0.999878	1.12198e-05	1.12198e-05			83.9	0.999769	2.9356e-05	2.9356e-05	0.999872	2.58538e-05	2.58538e-05
	84	0.999981	5.20699e-06	5.20699e-06	0.999878	1.12198e-05	1.12198e-05			84	0.999769	2.9356e-05	2.9356e-05	0.999872	2.58538e-05	2.58538e-05
	84.1	0.999981	5.20699e-06	5.20699e-06	0.999878	1.12198e-05	1.12198e-05			84.1	0.999769	2.9356e-05	2.9356e-05	0.999872	2.58538e-05	2.58538e-05
	84.2	0.999981	5.20699e-06	5.20699e-06	0.999878	1.12198e-05	1.12198e-05			84.2	0.999769	2.9356e-05	2.9356e-05	0.999872	2.58538e-05	2.58538e-05
	84.3	0.999981	5.20699e-06	5.20699e-06	0.999878	1.12198e-05	1.12198e-05			84.3	0.999769	2.9356e-05	2.9356e-05	0.999872	2.58538e-05	2.58538e-05
	84.4	0.999981	5.20699e-06	5.20699e-06	0.999878	1.12198e-05	1.12198e-05			84.4	0.999769	2.9356e-05	2.9356e-05	0.999872	2.58538e-05	2.58538e-05
	84.5	0.999981	5.20699e-06	5.20699e-06	0.999878	1.12198e-05	1.12198e-05			84.5	0.999769	2.9356e-05	2.9356e-05	0.999872	2.58538e-05	2.58538e-05
	84.6	0.999981	5.20699e-06	5.20699e-06	0.999878	1.12198e-05	1.12198e-05			84.6	0.999769	2.9356e-05	2.9356e-05	0.999872	2.58538e-05	2.58538e-05
	84.7	0.999981	5.20699e-06	5.20699e-06	0.999878	1.12198e-05	1.12198e-05			84.7	0.999769	2.9356e-05	2.9356e-05	0.999872	2.58538e-05	2.58538e-05
	84.8	0.999981	5.20699e-06	5.20699e-06	0.999878	1.12198e-05	1.12198e-05			84.8	0.999769	2.9356e-05	2.9356e-05	0.999872	2.58538e-05	2.58538e-05
	84.9	0.999981	5.20699e-06	5.20699e-06	0.999878	1.12198e-05	1.12198e-05			84.9	0.999769	2.9356e-05	2.9356e-05	0.999872	2.58538e-05	2.58538e-05
	85	0.999981	5.20699e-06	5.20699e-06	0.999878	1.12198e-05	1.12198e-05			85	0.999769	2.9356e-05	2.9356e-05	0.999872	2.58538e-05	2.58538e-05
	85.1	0.999981	5.20699e-06	5.20699e-06	0.999878	1.12198e-05	1.12198e-05			85.1	0.999769	2.9356e-05	2.9356e-05	0.999872	2.58538e-05	2.58538e-05
	85.2	0.999981	5.20699e-06	5.20699e-06	0.999878	1.12198e-05	1.12198e-05			85.2	0.999769	2.9356e-05	2.9356e-05	0.999872	2.58538e-05	2.58538e-05
	85.3	0.999981	5.20699e-06	5.20699e-06	0.999878	1.12198e-05	1.12198e-05			85.3	0.999769	2.9356e-05	2.9356e-05	0.999954	2.26328e-05	2.26328e-05
	85.4	0.999981	5.20699e-06	5.20699e-06	0.999878	1.12198e-05	1.12198e-05			85.4	0.999769	2.9356e-05	2.9356e-05	0.999954	2.26328e-05	2.26328e-05
	85.5	0.999981	5.20699e-06	5.20699e-06	0.999878	1.12198e-05	1.12198e-05			85.5	0.999769	2.9356e-05	2.9356e-05	0.999954	2.26328e-05	2.26328e-05
	85.6	0.999981	5.20699e-06	5.20699e-06	0.999878	1.12198e-05	1.12198e-05			85.6	0.999769	2.9356e-05	2.9356e-05	0.999954	2.26328e-05	2.26328e-05
	85.7	0.999981	5.20699e-06	5.20699e-06	0.999878	1.12198e-05	1.12198e-05			85.7	0.999819	2.95617e-05	2.95617e-05	0.999954	2.26328e-05	2.26328e-05
	85.8	0.999981	5.20699e-06	5.20699e-06	0.999878	1.12198e-05	1.12198e-05			85.8	0.999819	2.95617e-05	2.95617e-05	0.999954	2.26328e-05	2.26328e-05
	85.9	0.999981	5.20699e-06	5.20699e-06	0.999878	1.12198e-05	1.12198e-05			85.9	0.999819	2.95617e-05	2.95617e-05	0.999954	2.26328e-05	2.26328e-05
	86	0.999981	5.20699e-06	5.20699e-06	0.999878	1.12198e-05	1.12198e-05			86	0.999819	2.95617e-05	2.95617e-05	0.999954	2.26328e-05	2.26328e-05
	86.1	0.999981	5.20699e-06	5.20699e-06	0.999878	1.12198e-05	1.12198e-05			86.1	0.999819	2.95617e-05	2.95617e-05	0.999954	2.26328e-05	2.26328e-05
	86.2	0.999981	5.20699e-06	5.20699e-06	0.999878	1.12198e-05	1.12198e-05			86.2	0.999819	2.95617e-05	2.95617e-05	0.999954	2.26328e-05	2.26328e-05
	86.3	0.999981	5.20699e-06	5.20699e-06	0.999878	1.12198e-05	1.12198e-05			86.3	0.999819	2.95617e-05	2.95617e-05	0.999954	2.26328e-05	2.26328e-05
	86.4	0.999981	5.20699e-06	5.20699e-06	0.999878	1.12198e-05	1.12198e-05			86.4	0.999819	2.95617e-05	2.95617e-05	0.999954	2.26328e-05	2.26328e-05
	86.5	0.999981	5.20699e-06	5.20699e-06	0.999878	1.12198e-05	1.12198e-05			86.5	0.999819	2.95617e-05	2.95617e-05	0.999954	2.26328e-05	2.26328e-05
	86.6	0.999981	5.20699e-06	5.20699e-06	0.999878	1.12198e-05	1.12198e-05			86.6	0.999819	2.95617e-05	2.95617e-05	0.999954	2.26328e-05	2.26328e-05
	86.7	0.999981	5.20699e-06	5.20699e-06	0.999878	1.12198e-05	1.12198e-05			86.7	0.999819	2.95617e-05	2.95617e-05	0.999954	2.26328e-05	2.26328e-05
	86.8	0.999981	5.20699e-06	5.20699e-06	0.999878	1.12198e-05	1.12198e-05			86.8	0.999819	2.95617e-05	2.95617e-05	0.999954	2.26328e-05	2.26328e-05
	86.9	0.999981	5.20699e-06	5.20699e-06	0.999878	1.12198e-05	1.12198e-05			86.9	0.999819	2.95617e-05	2.95617e-05	0.999954	2.26328e-05	2.26328e-05
	87	0.999981	5.20699e-06	5.20699e-06	0.999878	1.12198e-05	1.12198e-05			87	0.999819	2.95617e-05	2.95617e-05	0.999954	2.26328e-05	2.26328e-05
	87.1	0.999981	5.20699e-06	5.20699e-06	0.999878	1.12198e-05	1.12198e-05			87.1	0.999819	2.95617e-05	2.95617e-05	0.999954	2.26328e-05	2.26328e-05
	87.2	0.999981	5.20699e-06	5.20699e-06	0.999878	1.12198e-05	1.12198e-05			87.2	0.999819	2.95617e-05	2.95617e-05	0.999954	2.26328e-05	2.26328e-05
	87.3	0.999981	5.20699e-06	5.20699e-06	0.999878	1.12198e-05	1.12198e-05			87.3	0.999819	2.95617e-05	2.95617e-05	0.999954	2.26328e-05	2.26328e-05
	87.4	0.999981	5.20699e-06	5.20699e-06	0.999878	1.12198e-05	1.12198e-05			87.4	0.999819	2.95617e-05	2.95617e-05	0.999954	2.26328e-05	2.26328e-05
	87.5	0.999981	5.20699e-06	5.20699e-06	0.999878	1.12198e-05	1.12198e-05			87.5	0.999819	2.95617e-05	2.95617e-05	0.999954	2.26328e-05	2.26328e-05
	87.6	0.999981	5.20699e-06	5.20699e-06	0.999878	1.12198e-05	1.12198e-05			87.6	0.999819	2.95617e-05	2.95617e-05	0.999961	2.30035e-05	2.30035e-05
	87.7	0.999981	5.20699e-06	5.20699e-06	0.999878	1.12198e-05	1.12198e-05			87.7	0.999819	2.95617e-05	2.95617e-05	0.999961	2.30035e-05	2.30035e-05
	87.8	0.999981	5.20699e-06	5.20699e-06	0.999878	1.12198e-05	1.12198e-05			87.8	0.999819	2.95617e-05	2.95617e-05	0.999961	2.30035e-05	2.30035e-05
	87.9	0.999981	5.20699e-06	5.20699e-06	0.999878	1.12198e-05	1.12198e-05			87.9	0.999819	2.95617e-05	2.95617e-05	0.999961	2.30035e-05	2.30035e-05
	88	0.999981	5.20699e-06	5.20699e-06	0.999878	1.12198e-05	1.12198e-05			88	0.999819	2.95617e-05	2.95617e-05	0.999961	2.30035e-05	2.30035e-05
	88.1	0.999981	5.20699e-06	5.20699e-06	0.999878	1.12198e-05	1.12198e-05			88.1	0.999819	2.95617e-05	2.95617e-05	0.999961	2.30035e-05	2.30035e-05
	88.2	0.999981	5.20699e-06	5.20699e-06	0.999878	1.12198e-05	1.12198e-05			88.2	0.999819	2.95617e-05	2.95617e-05	0.999961	2.30035e-05	2.30035e-05
	88.3	0.999981	5.20699e-06	5.20699e-06	0.999905	1.05853e-05	1.05853e-05			88.3	0.999819	2.95617e-05	2.95617e-05	0.999961	2.30035e-05	2.30035e-05
	88.4	0.999981	5.20699e-06	5.20699e-06	0.999905	1.05853e-05	1.05853e-05			88.4	0.999819	2.95617e-05	2.95617e-05	0.999961	2.30035e-05	2.30035e-05
	88.5	0.999981	5.20699e-06	5.20699e-06	0.999905	1.05853e-05	1.05853e-05			88.5	0.999819	2.95617e-05	2.95617e-05	0.999961	2.30035e-05	2.30035e-05
	88.6	0.999981	5.20699e-06	5.20699e-06	0.999905	1.05853e-05	1.05853e-05			88.6	0.999819	2.95617e-05	2.95617e-05	0.999961	2.30035e-05	2.30035e-05
	88.7	0.999981	5.20699e-06	5.20699e-06	0.999905	1.05853e-05	1.05853e-05			88.7	0.999819	2.95617e-05	2.95617e-05	0.999961	2.30035e-05	2.30035e-05
	88.8	0.999981	5.20699e-06	5.20699e-06	0.999914	1.19459e-05	1.19459e-05			88.8	0.999819	2.95617e-05	2.95617e-05	0.999961	2.30035e-05	2.30035e-05
	88.9	0.999981	5.20699e-06	5.20699e-06	0.999914	1.19459e-05	1.19459e-05			88.9	0.999819	2.95617e-05	2.95617e-05	0.999961	2.30035e-05	2.30035e-05
	89	0.999981	5.20699e-06	5.20699e-06	0.999914	1.19459e-05	1.19459e-05			89	0.999819	2.95617e-05	2.95617e-05	0.999961	2.30035e-05	2.30035e-05
	89.1	0.999981	5.20699e-06	5.20699e-06	0.999914	1.19459e-05	1.19459e-05			89.1	0.999974	7.27682e-06	7.27682e-06	0.999961	2.30035e-05	2.30035e-05
	89.2	0.999981	5.20699e-06	5.20699e-06	0.999914	1.19459e-05	1.19459e-05			89.2	0.999974	7.27682e-06	7.27682e-06	0.999961	2.30035e-05	2.30035e-05
	89.3	0.999981	5.20699e-06	5.20699e-06	0.999914	1.19459e-05	1.19459e-05			89.3	0.999974	7.27682e-06	7.27682e-06	0.999961	2.30035e-05	2.30035e-05
	89.4	0.999981	5.20699e-06	5.20699e-06	0.999914	1.19459e-05	1.19459e-05			89.4	0.999974	7.27682e-06	7.27682e-06	0.999961	2.30035e-05	2.30035e-05
	89.5	0.999981	5.20699e-06	5.20699e-06	0.999914	1.19459e-05	1.19459e-05			89.5	1	9.27936e-16	9.27936e-16	0.999961	2.30035e-05	2.30035e-05
	89.6	0.999981	5.20699e-06	5.20699e-06	0.999914	1.19459e-05	1.19459e-05			89.6	1	9.27936e-16	9.27936e-16	0.999961	2.30035e-05	2.30035e-05
	89.7	0.999981	5.20699e-06	5.20699e-06	0.999914	1.19459e-05	1.19459e-05			89.7	1	9.27936e-16	9.27936e-16	0.999961	2.30035e-05	2.30035e-05
	89.8	0.999981	5.20699e-06	5.20699e-06	0.999914	1.19459e-05	1.19459e-05			89.8	1	9.27936e-16	9.27936e-16	0.999961	2.30035e-05	2.30035e-05
	89.9	0.999981	5.20699e-06	5.20699e-06	0.999914	1.19459e-05	1.19459e-05			89.9	1	9.27936e-16	9.27936e-16	0.999961	2.30035e-05	2.30035e-05
	90	0.999981	5.20699e-06	5.20699e-06	0.999914	1.19459e-05	1.19459e-05			90	1	9.27936e-16	9.27936e-16	0.999961	2.30035e-05	2.30035e-05
	90.1	0.999981	5.20699e-06	5.20699e-06	0.999914	1.19459e-05	1.19459e-05			90.1	1	9.27936e-16	9.27936e-16	0.999961	2.30035e-05	2.30035e-05
	90.2	0.999981	5.20699e-06	5.20699e-06	0.999914	1.19459e-05	1.19459e-05			90.2	1	9.27936e-16	9.27936e-16	0.999961	2.30035e-05	2.30035e-05
	90.3	0.999981	5.20699e-06	5.20699e-06	0.999914	1.19459e-05	1.19459e-05			90.3	1	9.27936e-16	9.27936e-16	0.999961	2.30035e-05	2.30035e-05
	90.4	0.999981	5.20699e-06	5.20699e-06	0.999914	1.19459e-05	1.19459e-05			90.4	1	9.27936e-16	9.27936e-16	0.999961	2.30035e-05	2.30035e-05
	90.5	1	8.19812e-16	8.19812e-16	0.999914	1.19459e-05	1.19459e-05			90.5	1	9.27936e-16	9.27936e-16	0.999961	2.30035e-05	2.30035e-05
	90.6	1	8.19812e-16	8.19812e-16	0.999914	1.19459e-05	1.19459e-05			90.6	1	9.27936e-16	9.27936e-16	0.999961	2.30035e-05	2.30035e-05
	90.7	1	8.19812e-16	8.19812e-16	0.999914	1.19459e-05	1.19459e-05			90.7	1	9.27936e-16	9.27936e-16	0.999961	2.30035e-05	2.30035e-05
	90.8	1	8.19812e-16	8.19812e-16	0.999914	1.19459e-05	1.19459e-05			90.8	1	9.27936e-16	9.27936e-16	0.999961	2.30035e-05	2.30035e-05
	90.9	1	8.19812e-16	8.19812e-16	0.999914	1.19459e-05	1.19459e-05			90.9	1	9.27936e-16	9.27936e-16	0.999961	2.30035e-05	2.30035e-05
	91	1	8.19812e-16	8.19812e-16	0.999914	1.19459e-05	1.19459e-05			91	1	9.27936e-16	9.27936e-16	0.999961	2.30035e-05	2.30035e-05
	91.1	1	8.19812e-16	8.19812e-16	0.999914	1.19459e-05	1.19459e-05			91.1	1	9.27936e-16	9.27936e-16	0.999961	2.30035e-05	2.30035e-05
	91.2	1	8.19812e-16	8.19812e-16	0.999914	1.19459e-05	1.19459e-05			91.2	1	9.27936e-16	9.27936e-16	0.999961	2.30035e-05	2.30035e-05
	91.3	1	8.19812e-16	8.19812e-16	0.999914	1.19459e-05	1.19459e-05			91.3	1	9.27936e-16	9.27936e-16	0.999961	2.30035e-05	2.30035e-05
	91.4	1	8.19812e-16	8.19812e-16	0.999914	1.19459e-05	1.19459e-05			91.4	1	9.27936e-16	9.27936e-16	0.999961	2.30035e-05	2.30035e-05
	91.5	1	8.19812e-16	8.19812e-16	0.999914	1.19459e-05	1.19459e-05			91.5	1	9.27936e-16	9.27936e-16	0.999961	2.30035e-05	2.30035e-05
	91.6	1	8.19812e-16	8.19812e-16	0.999914	1.19459e-05	1.19459e-05			91.6	1	9.27936e-16	9.27936e-16	0.999961	2.30035e-05	2.30035e-05
	91.7	1	8.19812e-16	8.19812e-16	0.999914	1.19459e-05	1.19459e-05			91.7	1	9.27936e-16	9.27936e-16	0.999961	2.30035e-05	2.30035e-05
	91.8	1	8.19812e-16	8.19812e-16	0.999946	8.69216e-06	8.69216e-06			91.8	1	9.27936e-16	9.27936e-16	0.999961	2.30035e-05	2.30035e-05
	91.9	1	8.19812e-16	8.19812e-16	0.999946	8.69216e-06	8.69216e-06			91.9	1	9.27936e-16	9.27936e-16	0.999961	2.30035e-05	2.30035e-05
	92	1	8.19812e-16	8.19812e-16	0.999946	8.69216e-06	8.69216e-06			92	1	9.27936e-16	9.27936e-16	0.999961	2.30035e-05	2.30035e-05
	92.1	1	8.19812e-16	8.19812e-16	0.999946	8.69216e-06	8.69216e-06			92.1	1	9.27936e-16	9.27936e-16	0.999961	2.30035e-05	2.30035e-05
	92.2	1	8.19812e-16	8.19812e-16	0.999946	8.69216e-06	8.69216e-06			92.2	1	9.27936e-16	9.27936e-16	0.999961	2.30035e-05	2.30035e-05
	92.3	1	8.19812e-16	8.19812e-16	0.999946	8.69216e-06	8.69216e-06			92.3	1	9.27936e-16	9.27936e-16	0.999961	2.30035e-05	2.30035e-05
	92.4	1	8.19812e-16	8.19812e-16	0.999946	8.69216e-06	8.69216e-06			92.4	1	9.27936e-16	9.27936e-16	0.999961	2.30035e-05	2.30035e-05
	92.5	1	8.19812e-16	8.19812e-16	0.999946	8.69216e-06	8.69216e-06			92.5	1	9.27936e-16	9.27936e-16	0.999961	2.30035e-05	2.30035e-05
	92.6	1	8.19812e-16	8.19812e-16	0.999946	8.69216e-06	8.69216e-06			92.6	1	9.27936e-16	9.27936e-16	0.999961	2.30035e-05	2.30035e-05
	92.7	1	8.19812e-16	8.19812e-16	0.999946	8.69216e-06	8.69216e-06			92.7	1	9.27936e-16	9.27936e-16	0.999961	2.30035e-05	2.30035e-05
	92.8	1	8.19812e-16	8.19812e-16	0.999946	8.69216e-06	8.69216e-06			92.8	1	9.27936e-16	9.27936e-16	0.999961	2.30035e-05	2.30035e-05
	92.9	1	8.19812e-16	8.19812e-16	0.999946	8.69216e-06	8.69216e-06			92.9	1	9.27936e-16	9.27936e-16	0.999961	2.30035e-05	2.30035e-05
	93	1	8.19812e-16	8.19812e-16	0.999946	8.69216e-06	8.69216e-06			93	1	9.27936e-16	9.27936e-16	0.999961	2.30035e-05	2.30035e-05
	93.1	1	8.19812e-16	8.19812e-16	0.999946	8.69216e-06	8.69216e-06			93.1	1	9.27936e-16	9.27936e-16	0.999961	2.30035e-05	2.30035e-05
	93.2	1	8.19812e-16	8.19812e-16	0.999946	8.69216e-06	8.69216e-06			93.2	1	9.27936e-16	9.27936e-16	0.999961	2.30035e-05	2.30035e-05
	93.3	1	8.19812e-16	8.19812e-16	0.999946	8.69216e-06	8.69216e-06			93.3	1	9.27936e-16	9.27936e-16	0.999961	2.30035e-05	2.30035e-05
	93.4	1	8.19812e-16	8.19812e-16	0.999946	8.69216e-06	8.69216e-06			93.4	1	9.27936e-16	9.27936e-16	0.999961	2.30035e-05	2.30035e-05
	93.5	1	8.19812e-16	8.19812e-16	0.999946	8.69216e-06	8.69216e-06			93.5	1	9.27936e-16	9.27936e-16	0.999961	2.30035e-05	2.30035e-05
	93.6	1	8.19812e-16	8.19812e-16	0.999946	8.69216e-06	8.69216e-06			93.6	1	9.27936e-16	9.27936e-16	0.999961	2.30035e-05	2.30035e-05
	93.7	1	8.19812e-16	8.19812e-16	0.999946	8.69216e-06	8.69216e-06			93.7	1	9.27936e-16	9.27936e-16	0.999961	2.30035e-05	2.30035e-05
	93.8	1	8.19812e-16	8.19812e-16	0.999969	6.15584e-06	6.15584e-06			93.8	1	9.27936e-16	9.27936e-16	0.999961	2.30035e-05	2.30035e-05
	93.9	1	8.19812e-16	8.19812e-16	0.999969	6.15584e-06	6.15584e-06			93.9	1	9.27936e-16	9.27936e-16	0.999961	2.30035e-05	2.30035e-05
	94	1	8.19812e-16	8.19812e-16	0.999969	6.15584e-06	6.15584e-06			94	1	9.27936e-16	9.27936e-16	0.999961	2.30035e-05	2.30035e-05
	94.1	1	8.19812e-16	8.19812e-16	0.999969	6.15584e-06	6.15584e-06			94.1	1	9.27936e-16	9.27936e-16	0.999961	2.30035e-05	2.30035e-05
	94.2	1	8.19812e-16	8.19812e-16	0.999969	6.15584e-06	6.15584e-06			94.2	1	9.27936e-16	9.27936e-16	0.999961	2.30035e-05	2.30035e-05
	94.3	1	8.19812e-16	8.19812e-16	0.999969	6.15584e-06	6.15584e-06			94.3	1	9.27936e-16	9.27936e-16	0.999961	2.30035e-05	2.30035e-05
	94.4	1	8.19812e-16	8.19812e-16	0.999969	6.15584e-06	6.15584e-06			94.4	1	9.27936e-16	9.27936e-16	0.999961	2.30035e-05	2.30035e-05
	94.5	1	8.19812e-16	8.19812e-16	0.999969	6.15584e-06	6.15584e-06			94.5	1	9.27936e-16	9.27936e-16	0.999961	2.30035e-05	2.30035e-05
	94.6	1	8.19812e-16	8.19812e-16	0.999969	6.15584e-06	6.15584e-06			94.6	1	9.27936e-16	9.27936e-16	0.999961	2.30035e-05	2.30035e-05
	94.7	1	8.19812e-16	8.19812e-16	0.999969	6.15584e-06	6.15584e-06			94.7	1	9.27936e-16	9.27936e-16	0.999961	2.30035e-05	2.30035e-05
	94.8	1	8.19812e-16	8.19812e-16	0.999969	6.15584e-06	6.15584e-06			94.8	1	9.27936e-16	9.27936e-16	0.999961	2.30035e-05	2.30035e-05
	94.9	1	8.19812e-16	8.19812e-16	0.999969	6.15584e-06	6.15584e-06			94.9	1	9.27936e-16	9.27936e-16	1	1.12788e-15	1.12788e-15
	95	1	8.19812e-16	8.19812e-16	0.999969	6.15584e-06	6.15584e-06			95	1	9.27936e-16	9.27936e-16	1	1.12788e-15	1.12788e-15
	95.1	1	8.19812e-16	8.19812e-16	0.999969	6.15584e-06	6.15584e-06			95.1	1	9.27936e-16	9.27936e-16	1	1.12788e-15	1.12788e-15
	95.2	1	8.19812e-16	8.19812e-16	0.999969	6.15584e-06	6.15584e-06			95.2	1	9.27936e-16	9.27936e-16	1	1.12788e-15	1.12788e-15
	95.3	1	8.19812e-16	8.19812e-16	0.999969	6.15584e-06	6.15584e-06			95.3	1	9.27936e-16	9.27936e-16	1	1.12788e-15	1.12788e-15
	95.4	1	8.19812e-16	8.19812e-16	0.999969	6.15584e-06	6.15584e-06			95.4	1	9.27936e-16	9.27936e-16	1	1.12788e-15	1.12788e-15
	95.5	1	8.19812e-16	8.19812e-16	0.999969	6.15584e-06	6.15584e-06			95.5	1	9.27936e-16	9.27936e-16	1	1.12788e-15	1.12788e-15
	95.6	1	8.19812e-16	8.19812e-16	0.999969	6.15584e-06	6.15584e-06			95.6	1	9.27936e-16	9.27936e-16	1	1.12788e-15	1.12788e-15
	95.7	1	8.19812e-16	8.19812e-16	0.999969	6.15584e-06	6.15584e-06			95.7	1	9.27936e-16	9.27936e-16	1	1.12788e-15	1.12788e-15
	95.8	1	8.19812e-16	8.19812e-16	0.999969	6.15584e-06	6.15584e-06			95.8	1	9.27936e-16	9.27936e-16	1	1.12788e-15	1.12788e-15
	95.9	1	8.19812e-16	8.19812e-16	0.999969	6.15584e-06	6.15584e-06			95.9	1	9.27936e-16	9.27936e-16	1	1.12788e-15	1.12788e-15
	96	1	8.19812e-16	8.19812e-16	0.999969	6.15584e-06	6.15584e-06			96	1	9.27936e-16	9.27936e-16	1	1.12788e-15	1.12788e-15
	96.1	1	8.19812e-16	8.19812e-16	0.999969	6.15584e-06	6.15584e-06			96.1	1	9.27936e-16	9.27936e-16	1	1.12788e-15	1.12788e-15
	96.2	1	8.19812e-16	8.19812e-16	0.999969	6.15584e-06	6.15584e-06			96.2	1	9.27936e-16	9.27936e-16	1	1.12788e-15	1.12788e-15
	96.3	1	8.19812e-16	8.19812e-16	0.999969	6.15584e-06	6.15584e-06			96.3	1	9.27936e-16	9.27936e-16	1	1.12788e-15	1.12788e-15
	96.4	1	8.19812e-16	8.19812e-16	0.999969	6.15584e-06	6.15584e-06			96.4	1	9.27936e-16	9.27936e-16	1	1.12788e-15	1.12788e-15
	96.5	1	8.19812e-16	8.19812e-16	0.999969	6.15584e-06	6.15584e-06			96.5	1	9.27936e-16	9.27936e-16	1	1.12788e-15	1.12788e-15
	96.6	1	8.19812e-16	8.19812e-16	0.999969	6.15584e-06	6.15584e-06			96.6	1	9.27936e-16	9.27936e-16	1	1.12788e-15	1.12788e-15
	96.7	1	8.19812e-16	8.19812e-16	0.999969	6.15584e-06	6.15584e-06			96.7	1	9.27936e-16	9.27936e-16	1	1.12788e-15	1.12788e-15
	96.8	1	8.19812e-16	8.19812e-16	0.999969	6.15584e-06	6.15584e-06			96.8	1	9.27936e-16	9.27936e-16	1	1.12788e-15	1.12788e-15
	96.9	1	8.19812e-16	8.19812e-16	0.999969	6.15584e-06	6.15584e-06			96.9	1	9.27936e-16	9.27936e-16	1	1.12788e-15	1.12788e-15
	97	1	8.19812e-16	8.19812e-16	0.999969	6.15584e-06	6.15584e-06			97	1	9.27936e-16	9.27936e-16	1	1.12788e-15	1.12788e-15
	97.1	1	8.19812e-16	8.19812e-16	0.999969	6.15584e-06	6.15584e-06			97.1	1	9.27936e-16	9.27936e-16	1	1.12788e-15	1.12788e-15
	97.2	1	8.19812e-16	8.19812e-16	0.999969	6.15584e-06	6.15584e-06			97.2	1	9.27936e-16	9.27936e-16	1	1.12788e-15	1.12788e-15
	97.3	1	8.19812e-16	8.19812e-16	0.999969	6.15584e-06	6.15584e-06			97.3	1	9.27936e-16	9.27936e-16	1	1.12788e-15	1.12788e-15
	97.4	1	8.19812e-16	8.19812e-16	0.999995	1.69092e-06	1.69092e-06			97.4	1	9.27936e-16	9.27936e-16	1	1.12788e-15	1.12788e-15
	97.5	1	8.19812e-16	8.19812e-16	0.999995	1.69092e-06	1.69092e-06			97.5	1	9.27936e-16	9.27936e-16	1	1.12788e-15	1.12788e-15
	97.6	1	8.19812e-16	8.19812e-16	0.999995	1.69092e-06	1.69092e-06			97.6	1	9.27936e-16	9.27936e-16	1	1.12788e-15	1.12788e-15
[truncated: 115 more rows]
[truncated: 62 more columns]
