# Supplementary material for: Microglia and complement mediate early corticostriatal synapse loss and cognitive dysfunction in Huntington’s disease
Source: Nat Med. 2023 Oct 9;29(11):2866–84. doi: 10.1038/s41591-023-02566-3 (PMC10667107; doi:10.1038/s41591-023-02566-3)
Supplement: Supplementary file 11 — Source data for graphs and statistical analysis associated with Fig. 6. [file 41591_2023_2566_MOESM11_ESM.xlsx]

## Sheet: Sheet1
Figure 6
Panel A	Early premanifest HD	Late premanifest HD	Early manifest HD
	1072	5991	1681
	2331	2164	3102
	3332	3079	2621
	5408	3045	2091
	1338	2810	2769
	2535	4736	3947
	2863	1858	2671
	1940	8692	2279
	1168	1864	3117
	1067	1441	1665
	1012	3453	4670
	1105	2360	3224
	1108	1102	7454
		4169	5029
		1690	4321
		1704	1251
		3012	2393
		2993	956
			4718
			2681
			3539
			2964
			2360
			2171
			6518
			1262
			1783
			4086
			5351
			3298
			3143
			1823
Panel B	Early premanifest HD	Late premanifest HD	Early manifest HD
	144	847	283
	512	315	381
	213	432	388
	337	405	385
	244	355	385
	284	348	488
	276	154	360
	201	721	257
	213	380	302
	117	421	251
	63	431	449
	154	351	268
	133	91	965
		314	545
		119	340
		111	403
		175	278
		434	508
			327
			350
			253
			191
			219
			272
			474
			111
			137
			312
			372
			259
			272
			235
Panel C	HDGEC's			Premanifest HD
	CAP score	C3 conc ng/ml		CAP score	C3 ng/ml
	78.4689	2993		78.4689	2993
	80.622	5991		80.622	5991
	61.547	2164		61.547	2164
	46.3158	1072		46.3158	1072
	112.632	3079		112.632	3079
	82.1372	2331		82.1372	2331
	101.802	3045		101.802	3045
	100	2810		100	2810
	63.9234	3332		63.9234	3332
	70.1116	4736		70.1116	4736
	66.4274	1858		66.4274	1858
	74.9601	5408		74.9601	5408
	83.8915	1338		83.8915	1338
	61.4035	2535		61.4035	2535
	130.144	8692		130.144	8692
	44.386	2863		44.386	2863
	55.6938	1940		55.6938	1940
	41.3078	1168		41.3078	1168
	64.2743	1067		64.2743	1067
	106.667	1864		106.667	1864
	90.1435	1441		90.1435	1441
	94.0351	3453		94.0351	3453
	65.5502	2360		65.5502	2360
	64.689	1012		64.689	1012
	97.3525	1102		97.3525	1102
	102.041	4169		102.041	4169
	88.7719	1690		88.7719	1690
	66.7624	1704		66.7624	1704
	61.0526	1105		61.0526	1105
	70.8134	1108		70.8134	1108
	97.0335	3012		97.0335	3012
	112.791	1681
	104.705	3102
	86.555	2621
	121.053	2091
	74.6411	2769
	108.437	3947
	115.694	2671
	132.488	2279
	94.4498	3117
	130.622	1665
	112.153	4670
	113.652	3224
	117.895	7454
	101.053	5029
	102.265	4321
	87.7033	1251
	95.1675	2393
	132.536	956
	110.877	4718
	153.349	2681
	106.858	3539
	106.061	2964
	88.0383	2360
	110.622	2171
	111.404	6518
	122.807	1262
	97.8469	1783
	98.0702	4086
	58.7241	5351
	103.333	3298
	105.263	3143
	132.632	1823
Panel D	HDGEC's			Premanifest HD
	CAP score	iC3B concentration (ng/ml)		78.4689	434
	78.4689	434		80.622	847
	80.622	847		61.547	315
	61.547	315		46.3158	144
	46.3158	144		112.632	432
	112.632	432		82.1372	512
	82.1372	512		101.802	405
	101.802	405		100	335
	100	335		63.9234	213
	63.9234	213		70.1116	348
	70.1116	348		66.4274	154
	66.4274	154		74.9601	337
	74.9601	337		83.8915	244
	83.8915	244		61.4035	284
	61.4035	284		130.144	721
	130.144	721		44.386	276
	44.386	276		55.6938	201
	55.6938	201		41.3078	213
	41.3078	213		64.2743	117
	64.2743	117		106.667	380
	106.667	380		90.1435	421
	90.1435	421		94.0351	431
	94.0351	431		65.5502	351
	65.5502	351		64.689	63
	64.689	63		97.3525	91
	97.3525	91		102.041	341
	102.041	341		88.7719	119
	88.7719	119		66.7624	111
	66.7624	111		61.0526	154
	61.0526	154		70.8134	133
	70.8134	133		97.0335	175
	97.0335	175
	112.791	283
	104.705	381
	86.555	388
	121.053	385
	74.6411	385
	108.437	488
	115.694	360
	132.488	257
	94.4498	302
	130.622	251
	112.153	449
	113.652	268
	117.895	965
	101.053	545
	102.265	340
	87.7033	403
	95.1675	278
	132.536	508
	110.877	327
	153.349	350
	106.858	253
	106.061	191
	88.0383	219
	110.622	272
	111.404	474
	122.807	111
	97.8469	137
	98.0702	312
	58.7241	372
	103.333	259
	105.263	272
	132.632	235
Panel E	Early premanifest HD	Late premanifest HD	Early manifest HD
	255	341	306
		195	338
	172	415	130
	325	184	129
	165	187	114
	159	136	129
	142	137	111
	208	316	141
	188	142	191
	164	147	240
	141	180	112
	417	155	99
	141	245	271
	133	262	217
		115	305
		132	276
		224	208
		162	186
		79	203
			160
			197
			434
			157
			356
			223
			232
			117
			122
			94
			131
			168
			50
Panel F	Early premanifest HD	Late premanifest HD	Early manifest HD
	34	25	47
	23	19	47
	49	41	38
	33	46	57
	41	49	11
	68	47	41
	36	56	57
	39	47	39
	49	66	40
	54	38	49
	34	29	60
	41	32	61
	38	35	66
		20	24
		32	34
		54	48
		24	40
		28	27
		32	76
			31
			33
			112
			21
			61
			48
			29
			24
			35
			19
			35
			31
			15
Panel G	HDGEC's			Premanifest HD
	CAP score	C3 plasma (ug/ml)		CAP score	C3 concentration (ug/ml)
	43.445	341		43.445	341
	63.1579	255		63.1579	255
	91.3716	195		91.3716	195
	71.9298	224		71.9298	224
	90.3509	172		90.3509	172
	102.392	415		102.392	415
	50.7974	184		50.7974	184
	55.0877	187		55.0877	187
	63.9234	325		63.9234	325
	104.944	165		104.944	165
	133.126	136		133.126	136
	90.9091	137		90.9091	137
	40.3509	159		40.3509	159
	51.0526	142		51.0526	142
	83.7321	208		83.7321	208
	92.2807	188		92.2807	188
	104.115	316		104.115	316
	41.3078	164		41.3078	164
	64.2743	141		64.2743	141
	106.667	142		106.667	142
	90.1435	147		90.1435	147
	94.0351	180		94.0351	180
	65.5502	162		65.5502	162
	64.689	417		64.689	417
	97.3525	155		97.3525	155
	102.041	245		102.041	245
	88.7719	262		88.7719	262
	66.7624	115		66.7624	115
	61.0526	141		61.0526	141
	70.8134	133		70.8134	133
	97.0335	132		97.0335	132
	83.1579	79		83.1579	79
	80.8612	306
	104.705	338
	78.0861	130
	105.789	129
	132.057	114
	87.7033	129
	108.437	111
	115.694	141
	130.622	191
	118.788	240
	87.6555	112
	113.652	99
	92.6316	271
	112.153	217
	150.048	305
	87.7033	276
	95.1675	208
	132.536	186
	110.877	203
	153.349	160
	106.858	197
	106.061	434
	88.0383	157
	110.622	356
	111.404	223
	122.807	232
	97.8469	117
	98.0702	122
	58.7241	94
	103.333	131
	105.263	168
	132.632	50
Panel H	HDGEC's			Premanifest HD
	CAP score	iC3b plasma ug/ml		CAP score	iC3B concentration (ug/ml)
	43.445	19		43.445	19
	63.1579	34		63.1579	34
	91.3716	41		91.3716	41
	71.9298	32		71.9298	32
	90.3509	23		90.3509	23
	102.392	46		102.392	46
	50.7974	49		50.7974	49
	55.0877	47		55.0877	47
	63.9234	49		63.9234	49
	104.944	33		104.944	33
	133.126	56		133.126	56
	90.9091	47		90.9091	47
	40.3509	41		40.3509	41
	51.0526	68		51.0526	68
	83.7321	36		83.7321	36
	92.2807	39		92.2807	39
	104.115	66		104.115	66
	41.3078	49		41.3078	49
	64.2743	54		64.2743	54
	106.667	38		106.667	38
	90.1435	29		90.1435	29
	94.0351	32		94.0351	32
	65.5502	35		65.5502	35
	64.689	34		64.689	34
	97.3525	20		97.3525	20
	102.041	32		102.041	32
	88.7719	54		88.7719	54
	66.7624	24		66.7624	24
	61.0526	41		61.0526	41
	70.8134	38		70.8134	38
	97.0335	28		97.0335	28
	83.1579	25		83.1579	25
	80.8612	47
	104.705	47
	78.0861	38
	105.789	57
	132.057	11
	87.7033	41
	108.437	57
	115.694	39
	130.622	40
	118.788	49
	87.6555	60
	113.652	61
	92.6316	66
	112.153	24
	150.048	34
	87.7033	48
	95.1675	40
	132.536	27
	110.877	76
	153.349	31
	106.858	33
	106.061	112
	88.0383	21
	110.622	61
	111.404	48
	122.807	29
	97.8469	24
	98.0702	35
	58.7241	19
	103.333	35
	105.263	31
	132.632	15
