# Supplementary material for: Microglia and complement mediate early corticostriatal synapse loss and cognitive dysfunction in Huntington’s disease
Source: Nat Med. 2023 Oct 9;29(11):2866–84. doi: 10.1038/s41591-023-02566-3 (PMC10667107; doi:10.1038/s41591-023-02566-3)
Supplement: Supplementary file 12 — Source data for graphs and statistical analysis associated with Extended Data Fig. 1. [file 41591_2023_2566_MOESM12_ESM.xlsx]

## Sheet: Sheet1
Extended data figure 1
Panel A	Control	HD2	HD4
	104.111	52.3657	46.728
	95.8893	64.8922	48.1983
	110.889	71.5446	53.0964
	106.322	95.6359	64.9141
	78.8122
	103.976
Panel B	Control	HD2	HD4
	109.462	72.6731	40.0305
	117.434	87.8714	86.1576
	74.0173	62.5768	40.4887
	99.0866	57.5355	62.6925
	101.833
	98.1668
Panel H	Control GP	HD GP
	56.1899	52.7725
	19.4997	113.662
	35.9894	24.745
	7.89052	122.756
		32.3374
		146.008
Panel I	Control Caudate	Preman. HD Caudate
	1	1.5
	1.15	2.23
Panel J	Control Caudate	Preman. HD Caudate
	1	2.58
	1.18	3.56
Panel K	Serum dilution factor	Serum 1 4C	Serum 2 4C	Serum 1 -80C	Serum 2 -80C	Serum 1 zymosan	Serum 2 zymosan	C3 depleted serum
	200	1.329	1.22	0.45	0.335	1.08	1.12	0.0075
	400	1.15	0.95	0.199	0.1	0.91	0.99	-0.00075
	800	0.921	0.65	0.08	0.049	0.68	0.79	0.006
	1600	0.69	0.42	0.05	0.03	0.45	0.6	0.00075
	3200	0.464	0.23			0.29	0.32
	6400	0.266	0.1			0.14	0.17
	12800	0.15	0.063			0.075	0.09
	25600	0.08	0.03			0.031	0.05
Panel L	Serum dilution factor	C3 and C4 inactivated serum	C3 and C4 inactivated serum zymosan treated
	200	1.1265	1.0525
	400	1.0075	1.021
Panel M	Standard concentration (ng/ml)	iC3b	C3c	C3
	487	1.171	0.26	0.72
	243.5	1.08	0.16	0.49
	122	0.93	0.08	0.26
	61	0.65	0.042	0.12
