# Supplementary material for: Microglia and complement mediate early corticostriatal synapse loss and cognitive dysfunction in Huntington’s disease
Source: Nat Med. 2023 Oct 9;29(11):2866–84. doi: 10.1038/s41591-023-02566-3 (PMC10667107; doi:10.1038/s41591-023-02566-3)
Supplement: Supplementary file 13 — Source data for graphs and statistical analysis associated with Extended Data Fig. 2 and full-length, unprocessed blots associated with the immunoblot data presented in Extended Data Fig. 2c,g,l. [file 41591_2023_2566_MOESM13_ESM.xlsx]

## Sheet: Sheet1
Extended data Figure 2
Panel A	WT 7mo	BACHD 7mo
	83.1	17
	117	25
	131	17
	64	25
	138	27
	68
Panel B	WT 7mo	BACHD 7mo
	188	218
	127	108
	108	119
	134	96
Panel D	WT 7mo	zQ175 7mo
	1.12932	0.314196
	1.05675	0.519851
	0.668825	0.410901
	0.95669	0.797693
Panel E	WT 7mo	zQ175 7mo
	0.668971	0.101198
	0.926202	0.216027
	0.186255	0.259731
	0.570346	0.193601
Panel F	WT 7mo	zQ175 7mo
	0.683286	0.469835
	0.555721	0.582201
	0.541192	0.639273
	0.252454	0.74628
Panel H	WT 7mo	zQ175 7mo
	0.828157	0.709408
	0.920495	0.661954
	0.691345	0.748816
	0.771675	1.46038
Panel I	WT 7moth	zQ175 7moth
	0.899314	1.22727
	1.00224	0.663605
	0.75968
	0.876926	0.706247
Panel K	WT 12mo	zQ175 12mo
	113.7	44
	113.4	60
	73	52
