# Supplementary material for: Microglia and complement mediate early corticostriatal synapse loss and cognitive dysfunction in Huntington’s disease
Source: Nat Med. 2023 Oct 9;29(11):2866–84. doi: 10.1038/s41591-023-02566-3 (PMC10667107; doi:10.1038/s41591-023-02566-3)
Supplement: Supplementary file 15 — Source data for graphs and statistical analysis associated with Extended Data Fig. 3. [file 41591_2023_2566_MOESM15_ESM.xlsx]

## Sheet: Sheet1
Extended data figure 3
Panel A		WT 13mo						BACHD 13mo
	Striatum	1239	1655	1631				3229.5	3367	3172	5427
	Motor Cortex	1450	1313	1836				3999	4931	3237
	Hippocampus (DG)	1384	1355	1922				1480	1591	1570
Panel B		WT 13mo						BACHD 13mo
	Striatum	933	519	1057	1147.5			1554	1960.6	2409	3206.5
	Motor Cortex	884	1274	1532				2697	2829.5	3201	2635
	Hippocampus (DG)	296.5	373	352	402			351	219	226	150
Panel C	C1q													C3
		WT 7mth						BACHD 7mth							WT 7mth						BACHD 7mth
	Striatum	0.53	0.87	1.6				4.92	3.46	4.06				Striatum	1.3	0.8	0.86				2.3	2	1.7	2.2
	Hippocampus (DG)	0.95	1.13	0.9				0.51	1.49	0.45				Hippocampus (DG)	0.41	1.1	1.24	1.24			0.8	0.13	1.103	0.83
Panel E	C1q													C3
		WT 7mth						zQ175 7mth							WT 7mth						zQ175 7mth
	Striatum	0.699	0.75	1.55				2.55	3.24	1.82				Striatum	1	0.8	1.19				2.2	3.22	2.3
	Hippocampus (DG)	1.21	0.82	0.96				0.58	0.84	0.96				Hippocampus (DG)	0.69	1	1.41	0.88			1.25	0.55	1.22	1.58
Panel F	zQ175 3mo	zQ175 3mo C3 channel rotated
	5.7	1.93
	4.56	2.1
	4.32	1.8
	2.81	2.2
Panel G	VGLUT1			VGLUT2
	WT 3mo	zQ175 3mo		WT 3mo	zQ175 3mo
	1.04	4.08		1.12487	3.09473
	1.05	3.68		1.3859	2.0183
	1.72	2.69		1.61464	0.269107
	0.18	5.38		0.672766	0.941873
				0.20183
