# Supplementary material for: Microglia and complement mediate early corticostriatal synapse loss and cognitive dysfunction in Huntington’s disease
Source: Nat Med. 2023 Oct 9;29(11):2866–84. doi: 10.1038/s41591-023-02566-3 (PMC10667107; doi:10.1038/s41591-023-02566-3)
Supplement: Supplementary file 16 — Source data for graphs and statistical analysis associated with Extended Data Fig. 4. [file 41591_2023_2566_MOESM16_ESM.xlsx]

## Sheet: Sheet1
Extended data figure 4
Panel C
WT 1 mo	zQ175 1 mo		WT 2 mo	zQ175 2 mo
2.21	2.59		3.3	1.42
2.6	4.38		0.83	4.91
4.27	5.73		4.8	2.73
4.47	4.76		1	2.46
1.94	7		2.11	1.5
	4.4		0.78	2.91
	2.86
Panel D
WT 1 mo	zQ175 1 mo		WT 2 mo	zQ175 2 mo
4.14	4.8		3.2	6
1.45	4.72		2.8	2.8
4.36	3.3		4.2	5.74
2.88	1.88		0	4.63
0.8	1.61			6.4
	2.2
	1.32
Panel E
WT 1 mo	zQ175 1 mo		WT 2 mo	zQ175 2 mo
1.32073	1.55129		1.9198	1.41847
0.844955	1.05969		1.29954	1.19915
0.815566	1.21444		0.768498	1.62518
1.01875	0.656117		0.492905	1.20248
	0.153599		0.621932	1.18808
	1.10357		1.01298	2.06797
	0.837542		0.99377	0.959199
			0.890568	1.08207
Panel F
WT 1 mo	zQ175 1 mo		WT 2 mo	zQ175 2 mo
2.34886	1.18066		1.35492	0.665392
0.329898	0.800612		0.877832	0.730723
0.829182	0.879338		0.377413	0.461313
0.511313	0.436564		1.34479	1.28287
0.980751	0.376499		0.427043	0.937
	1.13582		2.15046	2.00529
	0.749931		0.661687	1.91019
			0.805857	0.640864
Panel G
WT 1 mo	zQ175 1 mo		WT 2 mo	zQ175 2 mo
1.10731	1.08943		1.1447	1.32885
0.816893	0.796858		1.02182	0.876788
1.07107	0.923647		1.10956	0.900937
0.967158	0.948725		0.984267	1.25724
1.03757	0.77745		0.992362	1.10232
	1.03303		1.04667	0.848443
	0.81789		0.814162	0.94583
			0.886468
Panel H
WT 1 mo	zQ175 1 mo		WT 2 mo	zQ175 2 mo
0.987678	1.20378		1.22272	1.22852
1.10265	1.10228		1.22272	0.936984
1.06791	1.21276		1.06092	1.02445
1.11134	1.0461		0.841103	1.13863
0.730414	1.12515		1.03579	0.850163
	1.12951		0.769941	0.737295
	1.01889		0.846811	0.75757
