# Supplementary material for: Microglia and complement mediate early corticostriatal synapse loss and cognitive dysfunction in Huntington’s disease
Source: Nat Med. 2023 Oct 9;29(11):2866–84. doi: 10.1038/s41591-023-02566-3 (PMC10667107; doi:10.1038/s41591-023-02566-3)
Supplement: Supplementary file 17 — Source data for graphs and statistical analysis associated with Extended Data Fig. 5. [file 41591_2023_2566_MOESM17_ESM.xlsx]

## Sheet: Sheet1
Extended data Figure 5
Panel A		WT 3mo Striatum				zQ175 3mo Striatum
	0	0	0	0	30	0	0	0	0
	1	72	58	70	60.5	16.6	10.5	27	2
	2	16	35	40	9.3	66.67	63	33	43
	3	12	5.8			16.67	26	39	50
	4	0	0	0	0	0	0	0	0
	5	0	0	0	0	0	0	0	0
		WT 7mo striatum			zQ175 7mo striatum
	0	0	0	0	0	0	0
	1	7	11	42	0	0	0
	2	57	47	63	9.8	2	20
	3	35	35	0	60.7	54	82
	4	0	0	0	29.4	40	23
	5	0	0	0	0	0	0
		WT 3mo Hippocampus (DG)			zQ175 3mo Hippocampus (DG)
	0	34	25	20	13	28	25
	1	65	75	70	71	69	66.6
	2	0	0	10	15	1	8.333
	3	0	0	0	0	0	0
	4	0	0	0	0	0	0
	5	0	0	0	0	0	0
Panel B		WT 3mo Motor Cortex				zQ175 3mo Motor Cortex
	0	0	0	0	0	0	0	0	0
	1	80	73	31	79	12.5	9.3	13	4
	2	20	23	68	21	37.5	50	38	60
	3	0	0	0	0	50	41.6	31	36
	4	0	0	0	0	0	0	17	0
	5	0	0	0	0	0	0	3	0
		WT 3mo Striatum				BACHD 3mo Striatum
	0	0				0
	1	24	62	55	20	0	6.25	0	0
	2	44	38	45	43	7.6	31	32	44
	3	20	0	0	37	46	40	56	48
	4	11.6	0	0	0	38	22	9	8
	5	0	0	0	0	3.8	0	0	0
		WT 13mo Striatum				BACHD 13mo Striatum
	0	0	0	0	0	0	0	0	0
	1	6.8	0	0	0	0	0	0	0
	2	72	56	47	57	6.4	2	0	0
	3	11	22	53	32	6.4	26	28	30
	4	9	22	0	11	61.2	37	36	46
	5	0	0	0	0	32	33	36	24
Panel E	Distance from the soma (um)	zQ175 3mo Number of Intersections
	5	8	3	6	3	4	3	6	4	8	4	2	2	4	3	6	5	3	3	5	5	8	5	3	5	6	6	3	5	6	6	5	6	12	9	6	6	3	5	6	5	6	6	4	4	5	5	4	4
	6	8	4	7	4	6	3	7	4	8	6	2	2	5	5	6	5	3	3	5	6	8	7	3	5	7	6	3	5	7	6	5	7	12	11	7	7	3	5	7	5	6	9	5	4	5	6	4	7
	7	9	4	7	4	6	3	7	5	11	6	2	2	5	5	6	5	5	4	8	6	8	7	5	5	8	9	5	5	8	9	8	8	12	11	11	8	3	6	7	8	6	12	5	5	6	7	6	8
	8	9	5	8	8	6	3	9	5	13	6	2	2	5	5	6	5	6	4	9	7	10	7	5	7	8	10	5	7	8	10	9	8	12	12	12	12	4	7	7	8	7	12	5	5	6	9	6	8
	9	12	5	8	7	8	5	10	6	17	8	2	2	5	5	8	7	7	5	12	7	11	8	6	7	10	11	6	7	10	11	9	8	13	13	10	14	4	7	7	9	9	12	5	6	7	10	6	8
	10	12	5	8	9	8	5	10	6	20	8	2	2	8	8	10	7	9	5	14	10	12	8	9	8	10	11	9	8	10	11	11	9	15	16	10	15	4	8	7	9	8	12	6	7	8	12	7	8
	11	12	5	8	9	9	7	10	7	21	9	2	2	8	9	10	8	10	5	24	12	15	8	9	12	10	12	9	12	10	12	12	10	19	20	12	20	4	10	7	12	8	13	6	10	8	14	7	9
	12	18	5	9	10	10	7	12	9	26	10	2	2	9	9	11	10	13	6	27	13	20	8	10	14	11	13	10	14	11	13	13	10	21	21	13	27	5	13	7	12	9	16	8	10	9	14	9	10
	13	19	5	9	13	14	7	17	10	25	14	1	1	14	10	13	10	17	7	28	12	19	13	12	14	13	15	12	14	13	15	17	11	22	25	12	28	5	12	8	13	9	16	7	11	11	15	9	19
	14	15	4	7	16	20	10	19	10	20	20	2	2	10	11	13	12	10	7	29	15	20	13	10	13	17	15	10	13	17	15	13	12	22	22	16	25	3	12	6	12	9	16	7	12	10	13	10	17
	15	15	3	6	17	13	11	21	11	20	13	2	2	10	10	12	14	10	7	26	11	15	13	8	20	16	13	8	20	16	13	15	11	20	24	19	22	4	10	4	9	11	20	9	11	10	13	9	17
	16	9	3	3	16	11	13	25	10	23	11	3	3	12	9	8	11	11	4	21	10	13	13	9	20	15	13	9	20	15	13	16	11	17	22	18	22	4	8	4	10	12	17	9	11	10	14	8	19
	17	12	3	5	14	15	18	23	10	25	15	2	2	13	12	10	12	11	4	19	10	12	14	7	17	19	8	7	17	19	8	16	11	13	26	17	27	5	7	2	11	9	17	12	11	12	15	6	19
	18	16	2	5	18	13	18	20	7	19	13	3	3	11	12	12	9	11	4	18	10	10	9	7	16	12	7	7	16	12	7	16	19	11	24	16	23	3	8	2	13	14	15	7	9	9	15	8	16
	19	18	2	5	20	13	14	21	7	20	13	4	4	10	11	10	5	11	4	22	11	10	7	9	14	12	6	9	14	12	6	17	10	7	20	16	27	2	4	2	10	14	17	8	10	10	14	7	14
	20	16	4	5	25	14	18	20	6	18	14	4	4	6	16	6	3	13	2	21	9	8	10	9	13	12	5	9	13	12	5	16	7	6	21	13	28	3	4	2	12	15	11	11	11	11	10	8	11
	21	16	5	4	18	12	17	21	5	20	12	4	4	6	11	5	3	13	3	23	10	6	10	10	15	9	4	10	15	9	4	12	9	3	24	13	24	5	3	1	12	10	10	13	10	10	11	7	10
	22	12	4	4	15	11	15	20	5	21	11	4	4	7	8	5	3	9	3	17	9	5	8	11	11	9	3	11	11	9	3	10	13	3	20	10	18	3	4	0	8	10	5	8	10	14	12	5	9
	23	10	4	3	10	10	10	21	5	22	10	4	4	8	6	6	2	10	4	14	9	2	10	7	12	9	5	7	12	9	5	11	9	1	18	8	14	5	2	0	12	13	6	8	10	10	9	6	8
	24	10	6	3	8	7	7	18	3	22	7	6	6	7	3	7	1	10	4	10	13	2	9	6	10	10	6	6	10	10	6	13	8	1	18	8	18	5	2	0	11	11	3	3	10	7	9	4	8
	25	12	6	4	7	5	8	15	3	16	5	4	4	8	3	7	1	11	4	7	13	2	10	6	14	9	3	6	14	9	3	12	5	0	18	7	18	2	2	0	11	17	2	5	10	9	12	4	10
	26	15	5	6	4	3	6	15	2	16	3	3	3	8	2	9	1	14	3	5	9	2	13	4	12	9	0	4	12	9	0	15	3	0	18	8	17	2	4	0	14	13	1	4	9	9	17	3	10
	27	18	5	3	4	2	1	11	2	12	2	2	2	7	1	9	0	16	4	4	8	2	11	4	6	12	0	4	6	12	0	17	3	0	18	5	11	3	2	0	11	15	1	3	10	8	16	2	13
	28	21	5	3	5	2	1	9	4	15	2	2	2	4	1	8	0	11	4	4	8	2	7	3	4	7	0	3	4	7	0	18	2	0	13	3	11	3	2	0	6	14	1	7	9	13	16	1	6
	29	14	4	3	7	1	0	11	2	9	1	3	3	3	0	11	0	8	5	4	6	2	3	1	3	6	0	1	3	6	0	11	3	0	12	4	10	3	1	0	4	13	0	6	9	18	15	1	5
	30	8	4	2	5	1	0	12	2	8	1	4	4	4	0	9	0	5	5	7	5	2	3	0	2	5	0	0	2	5	0	10	3	0	13	2	7	3	1	0	4	9	0	6	9	14	8	0	4
	31	8	2	5	5	1	0	17	3	8	1	4	4	3	0	10	0	3	2	6	9	1	0	0	1	4	0	0	1	4	0	8	1	0	12	2	5	3	1	0	4	6	0	4	8	11	8	0	2
	32	8	4	2	6	1	0	16	3	15	1	7	7	2	0	8	0	1	1	4	11	1	0	0	1	3	0	0	1	3	0	7	1	0	12	1	4	4	1	0	4	6	0	8	9	7	6	0	1
	33	6	6	1	5	1	0	19	2	15	1	7	7	3	0	8	0	1	1	4	9	1	0	0	1	1	0	0	1	1	0	14	0	0	9	1	3	1	0	0	4	6	0	3	6	5	5	0	0
	34	9	7	1	4	0	0	22	2	16	0	6	6	2	0	5	0	0	0	1	7	0	0	0	1	1	0	0	1	1	0	15	0	0	10	0	2	1	0	0	3	6	0	3	6	6	5	0	0
	35	16	5	2	7	0	0	20	3	10	0	5	5	3	0	6	0	0	0	1	9	0	0	0	1	1	0	0	1	1	0	18	0	0	7	0	0	1	0	0	3	5	0	4	5	6	6	0	0
	36	12	5	4	3	0	0	14	3	12	0	11	11	3	0	4	0	0	0	1	4	0	0	0	1	1	0	0	1	1	0	13	0	0	7	0	0	1	0	0	3	4	0	3	4	7	7	0	0
	37	9	3	3	2	0	0	10	3	6	0	13	13	3	0	6	0	0	0	0	2	0	0	0	3	1	0	0	3	1	0	8	0	0	3	0	0	1	0	0	1	3	0	0	3	8	9	0	0
	38	11	3	3	1	0	0	9	0	6	0	16	16	3	0	5	0	0	0	0	2	0	0	0	0	1	0	0	0	1	0	11	0	0	4	0	0	1	0	0	1	3	0	0	1	7	9	0	0
	39	3	0	5	1	0	0	8	0	5	0	11	11	2	0	5	0	0	0	0	2	0	0	0	0	0	0	0	0	0	0	9	0	0	2	0	0	1	0	0	1	3	0	0	1	5	7	0	0
	40	4	0	2	2	0	0	8	0	4	0	8	8	2	0	5	0	0	0	0	1	0	0	0	0	0	0	0	0	0	0	3	0	0	2	0	0	0	0	0	1	2	0	0	1	6	11	0	0
	41	2	0	2	3	0	0	5	0	3	0	2	2	2	0	1	0	0	0	0	1	0	0	0	0	0	0	0	0	0	0	2	0	0	1	0	0	0	0	0	1	2	0	0	1	3	10	0	0
	42	2	0	4	2	0	0	4	0	2	0	1	1	2	0	1	0	0	0	0	0	0	0	0	0	0	0	0	0	0	0	1	0	0	0	0	0	0	0	0	0	4	0	0	1	2	9	0	0
	43	4	0	4	2	0	0	4	0	2	0	1	1	2	0	1	0	0	0	0	0	0	0	0	0	0	0	0	0	0	0	1	0	0	0	0	0	0	0	0	0	2	0	0	1	1	6	0	0
	44	6	0	5	2	0	0	4	0	4	0	1	1	0	0	1	0	0	0	0	0	0	0	0	0	0	0	0	0	0	0	1	0	0	0	0	0	0	0	0	0	2	0	0	1	1	4	0	0
	45	4	0	5	2	0	0	5	0	2	0	1	1	0	0	0	0	0	0	0	0	0	0	0	0	0	0	0	0	0	0	1	0	0	0	0	0	0	0	0	0	3	0	0	1	1	5	0	0
	46	4	0	5	3	0	0	4	0	1	0	1	1	0	0	0	0	0	0	0	0	0	0	0	0	0	0	0	0	0	0	2	0	0	0	0	0	0	0	0	0	2	0	0	1	1	3	0	0
	47	4	0	5	1	0	0	5	0	0	0	1	1	0	0	0	0	0	0	0	0	0	0	0	0	0	0	0	0	0	0	1	0	0	0	0	0	0	0	0	0	1	0	0	1	1	3	0	0
	48	4	0	5	0	0	0	5	0	0	0	2	2	0	0	0	0	0	0	0	0	0	0	0	0	0	0	0	0	0	0	3	0	0	0	0	0	0	0	0	0	1	0	0	1	1	3	0	0
	49	6	0	8	0	0	0	5	0	0	0	0	0	0	0	0	0	0	0	0	0	0	0	0	0	0	0	0	0	0	0	1	0	0	0	0	0	0	0	0	0	1	0	0	1	1	1	0	0
	50	7	0	5	0	0	0	6	0	0	0	0	0	0	0	0	0	0	0	0	0	0	0	0	0	0	0	0	0	0	0	1	0	0	0	0	0	0	0	0	0	1	0	0	1	0	1	0	0
	51	7	0	5	0	0	0	6	0	0	0	0	0	0	0	0	0	0	0	0	0	0	0	0	0	0	0	0	0	0	0	1	0	0	0	0	0	0	0	0	0	1	0	0	0	0	1	0	0
	52	4	0	3	0	0	0	4	0	0	0	0	0	0	0	0	0	0	0	0	0	0	0	0	0	0	0	0	0	0	0	1	0	0	0	0	0	0	0	0	0	1	0	0	0	0	1	0	0
	53	3	0	1	0	0	0	4	0	0	0	0	0	0	0	0	0	0	0	0	0	0	0	0	0	0	0	0	0	0	0	1	0	0	0	0	0	0	0	0	0	1	0	0	0	0	1	0	0
	54	3	0	1	0	0	0	4	0	0	0	0	0	0	0	0	0	0	0	0	0	0	0	0	0	0	0	0	0	0	0	1	0	0	0	0	0	0	0	0	0	1	0	0	0	0	2	0	0
	55	3	0	1	0	0	0	7	0	0	0	0	0	0	0	0	0	0	0	0	0	0	0	0	0	0	0	0	0	0	0	1	0	0	0	0	0	0	0	0	0	1	0	0	0	0	1	0	0
	56	3	0	1	0	0	0	7	0	0	0	0	0	0	0	0	0	0	0	0	0	0	0	0	0	0	0	0	0	0	0	1	0	0	0	0	0	0	0	0	0	1	0	0	0	0	2	0	0
	57	3	0	1	0	0	0	6	0	0	0	0	0	0	0	0	0	0	0	0	0	0	0	0	0	0	0	0	0	0	0	2	0	0	0	0	0	0	0	0	0	1	0	0	0	0	2	0	0
	58	5	0	0	0	0	0	8	0	0	0	0	0	0	0	0	0	0	0	0	0	0	0	0	0	0	0	0	0	0	0	2	0	0	0	0	0	0	0	0	0	0	0	0	0	0	2	0	0
	59	4	0	0	0	0	0	9	0	0	0	0	0	0	0	0	0	0	0	0	0	0	0	0	0	0	0	0	0	0	0	1	0	0	0	0	0	0	0	0	0	0	0	0	0	0	1	0	0
	60	3	0	0	0	0	0	8	0	0	0	0	0	0	0	0	0	0	0	0	0	0	0	0	0	0	0	0	0	0	0	0	0	0	0	0	0	0	0	0	0	0	0	0	0	0	0	0	0
	61	3	0	0	0	0	0	7	0	0	0	0	0	0	0	0	0	0	0	0	0	0	0	0	0	0	0	0	0	0	0	0	0	0	0	0	0	0	0	0	0	0	0	0	0	0	0	0	0
	62	3	0	0	0	0	0	5	0	0	0	0	0	0	0	0	0	0	0	0	0	0	0	0	0	0	0	0	0	0	0	0	0	0	0	0	0	0	0	0	0	0	0	0	0	0	0	0	0
	63	2	0	0	0	0	0	4	0	0	0	0	0	0	0	0	0	0	0	0	0	0	0	0	0	0	0	0	0	0	0	0	0	0	0	0	0	0	0	0	0	0	0	0	0	0	0	0	0
	64	1	0	0	0	0	0	5	0	0	0	0	0	0	0	0	0	0	0	0	0	0	0	0	0	0	0	0	0	0	0	0	0	0	0	0	0	0	0	0	0	0	0	0	0	0	0	0	0
	65	1	0	0	0	0	0	3	0	0	0	0	0	0	0	0	0	0	0	0	0	0	0	0	0	0	0	0	0	0	0	0	0	0	0	0	0	0	0	0	0	0	0	0	0	0	0	0	0
	66	1	0	0	0	0	0	3	0	0	0	0	0	0	0	0	0	0	0	0	0	0	0	0	0	0	0	0	0	0	0	0	0	0	0	0	0	0	0	0	0	0	0	0	0	0	0	0	0
	67	2	0	0	0	0	0	5	0	0	0	0	0	0	0	0	0	0	0	0	0	0	0	0	0	0	0	0	0	0	0	0	0	0	0	0	0	0	0	0	0	0	0	0	0	0	0	0	0
	68	2	0	0	0	0	0	2	0	0	0	0	0	0	0	0	0	0	0	0	0	0	0	0	0	0	0	0	0	0	0	0	0	0	0	0	0	0	0	0	0	0	0	0	0	0	0	0	0
	69	2	0	0	0	0	0	2	0	0	0	0	0	0	0	0	0	0	0	0	0	0	0	0	0	0	0	0	0	0	0	0	0	0	0	0	0	0	0	0	0	0	0	0	0	0	0	0	0
	70	0	0	0	0	0	0	1	0	0	0	0	0	0	0	0	0	0	0	0	0	0	0	0	0	0	0	0	0	0	0	0	0	0	0	0	0	0	0	0	0	0	0	0	0	0	0	0	0
	71	0	0	0	0	0	0	1	0	0	0	0	0	0	0	0	0	0	0	0	0	0	0	0	0	0	0	0	0	0	0	0	0	0	0	0	0	0	0	0	0	0	0	0	0	0	0	0	0
	72	0	0	0	0	0	0	1	0	0	0	0	0	0	0	0	0	0	0	0	0	0	0	0	0	0	0	0	0	0	0	0	0	0	0	0	0	0	0	0	0	0	0	0	0	0	0	0	0
	73	0	0	0	0	0	0	1	0	0	0	0	0	0	0	0	0	0	0	0	0	0	0	0	0	0	0	0	0	0	0	0	0	0	0	0	0	0	0	0	0	0	0	0	0	0	0	0	0
	74	0	0	0	0	0	0	0	0	0	0	0	0	0	0	0	0	0	0	0	0	0	0	0	0	0	0	0	0	0	0	0	0	0	0	0	0	0	0	0	0	0	0	0	0	0	0	0	0
[truncated: 278 more columns]
