# Supplementary material for: Microglia and complement mediate early corticostriatal synapse loss and cognitive dysfunction in Huntington’s disease
Source: Nat Med. 2023 Oct 9;29(11):2866–84. doi: 10.1038/s41591-023-02566-3 (PMC10667107; doi:10.1038/s41591-023-02566-3)
Supplement: Supplementary file 18 — Source data for graphs and statistical analysis associated with Extended Data Fig. 6. [file 41591_2023_2566_MOESM18_ESM.xlsx]

## Sheet: Sheet1
Extended data Figure 6
Panel B	P2RY12 area colocalized with Iba-1			TMEM119 area colocalized with Iba-1
	WT 7mo	zQ175 7mo		WT 7mo	zQ175 7mo
	83.067	83.685		95.22	78.81
	82.51	75.59		86.93	87.4
	73.08	73.99		59.37	58.76
	76.97	80.47			94.88
		84.58
Panel C	P2RY12 colocalzed with Iba-1			TMEM119 colocalized with Iba-1
	WT 7mo	zQ175 7mo		WT 7mo	zQ175 7mo
	0.712	0.698		0.623	0.582
	0.666	0.632		0.696	0.652
	0.575	0.708		0.456	0.582
	0.575	0.744			0.641
		0.709
Panel D	WT 4mo	zQ175 4mo
	106.91	88.24
	110.3	111.2
	86.5	89.2
	96.22	95
Panel E	WT 7mo	zQ175 7mo
	85.1351	79.7297
	124.324	74.3243
	104.054	79.7297
	86.4865	100
		102.703
Panel F	WT 7mo	zQ175 7mo
	1	0.89
	0.77	1.21
	0.66	1.1
Panel G	WT 7mo	zQ175 7mo
	1	1.26
	0.85	1.73
	1.04	1.05
Panel K	WT 4mo	zQ175 4mo
	29.9401	79.9401
	99.4012	113.772
	58.3832	87.4252
	104.79	236.227
	119.76
	188.024
