# Supplementary material for: Microglia and complement mediate early corticostriatal synapse loss and cognitive dysfunction in Huntington’s disease
Source: Nat Med. 2023 Oct 9;29(11):2866–84. doi: 10.1038/s41591-023-02566-3 (PMC10667107; doi:10.1038/s41591-023-02566-3)
Supplement: Supplementary file 19 — Source data for graphs and statistical analysis associated with Extended Data Fig. 7. [file 41591_2023_2566_MOESM19_ESM.xlsx]

## Sheet: Sheet1
Extended data Figure 7
Panel C	WT 5mo											zQ175 5mo
	Control IgG	0	0	0	0	0	0	0	0	0	0	0	0	0	0	0	0	0
	C1q Blk Ab	537728	283509	176023	305700	681600	901300	810200	1118000	901200		401812	71007	329741	216572	614900	1647700	855600	268700	361400
Panel D	WT 5mo											zQ175 5mo
	Control IgG	8953	23331	18293	11500	24580	26150	46800	28460	14380	80860	14741	11061	9033	39270	66750	34650	154980
	C1q Blk Ab	10	8	0	0	0	0	0	0	1.2		0	0	0	0	1	3.2	0	1.4	3.9
Panel E		WT Ctrl IgG							zQ175 Ctrl IgG					WT C1q Blk Ab							zQ175 C1q Blk Ab
	0	20.8	25.1	22.9	22	18	24	20	21	21	19	19	21	21.5	20.2	24.9	19	23	21	20	19	21	21	20
	2	23.1	24.9	24.3	21	17	24.5	21.1	20	20	18	19	22.1	22.6	21	24.6	19	24	23.9	21.2	19	21	21	21.4
	4	21.9	25.5	24.5	21	18	24	21.7	21	21	19	20	22.2	22.8	21.8	24.7	19	23	24	22.1	20	21	21	21.6
	6	22.6	25.8	23.6	20.8	17.8	23.7	21.5	21	20.3	18.9	20	22.5	23.7	21.5	24.6	18.5	23.2	23.7	22.4	19.6	21.5	21.6	21.5
	8	21.9	25.6	24.3	21.6	18	23.8	22.4	20.8	20.2	19.1	19.3	22.8	23.6	21.3	24.5	19	23.3	23.1	22.3	19.8	21.7	21.6	22
	10	22.8	26.4	24.1	21	18	24.3	22	21	20	19	20	22.6	24	22	24.9	19	23	23	22.4	19	22	21	27.8
	12	22.8	25.6	24.8	21	17.9	23.9	22.2	20.2	19.9	19.2	19.3	22.2	23.2	22.4	24.9	18.6	24.1	23.5	22.5	19.7	20.6	22.1	21.6
	14	22.7	27	24.6	20.9	18.3	24.4	21.4	21.2	20.5	19.3	19.5	22.3	23.6	22.8	25.3	19.2	24.3	23	23	20.2	19.8	21.6	21.3
	16	22.6	25.6	24.7	20.8	17.7	24.8	22.2	20.6	19.9	19.4	19.6	23.2	23.6	22.1	25.2	19.4	24.6	23.6	23.2	19.8	21.4	22	21.2
	18	22.7	26.4	24.1	21	18.2	24.6	21.6	21.3	20.5	20.4	20.4	22.7	23.7	22.1	24.8	20.5	25.4	22.8	22.5	20.5	22.1	21.9	21.5
	20	22.1	25.9	24.7	21.9	18	25.2	22.1	20.6	20.5	19.2	19.6	23.3	23.5	22.2	25.5	18.1	24.5	23.3	22.4	19.9	21.7	22.1	21.6
	22	22.6	26.9	24.6	21.5	18.1	24.2	21.4	21.6	20.6	20.2	20	22.8	23.6	22.5	25.4	19.2	25.2	24	22.3	20	22.4	22.2	21.6
	24	22.2	25.8	25.2	21.6	18.1	24.9	21.5	21.3	20.6	19.4	19.6	23.3	23.3	21.6	25.4	18.9	24.1	22.8	22.2	20.3	21	22.3	21
	26	22.5	26.8	25.2	21.4	18.5	24.7	21.6	21	20	19.6	19.7	23.1	23.9	22.1	25.7	18.5	24.1	23.5	23.3	19	21.6	21.6	21.2
	28	22.7	26.7	25.3	21.5	18.6	25	21.8	21.2	20.3	19.4	19.9	22.9	23.5	22.5	25.9	18.9	24.1	23.1	22.8	19.4	21.7	22.3	22.7
	30	22.7	28.1	25.4	21.1	18.2	24.6	21.5	21.2	20	19.4	19.8	22.8	24.2	22.1	25.9	18.1	23.9	23.7	23.1	20.1	20.9	22	22.5
Panel F		WT Ctrl IgG				zQ175 Ctrl IgG					WT C1q Blk Ab					zQ175 C1q Blk Ab
	0	28.4	29.4	25	30	28.9	28.9	30.3	24.8	27.5	28.8	30.5	27.6	25	29	31	30.1	29.3	31	26.8	24	28
	2	29.3	30.6	25	32.4	29.9	30.2	32.3	28.1	30.2	30.1	31.5	29.1	26	29.5	31	31.9	30.2	31.1	28	24	29.9
	4	29.6	29.7	25	32.7	29.2	29.9	31.4	27.8	29.9	30.8	31.4	29.3	26	29.8	29.5	32.1	30	31.1	27.8	24	30.3
	6	29.6	29.8	25.6	34.1	29.3	30.3	30.9	27.2	28.3	30.2	31.9	29.2	26.3	30.2	29.6	32	30.1	30.7	27.5	24.7	30.5
	8	29.6	30.5	25.5	33.5	28.9	30.3	31.6	27.8	29.1	29.8	31.4	29.5	26.4	29.6	29.2	32.8	29.7	31.5	27.9	24.5	30.7
	10	30.6	29.9	26	32.3	29.8	28.6	31.4	27.6	29	30.2	31.8	29.2	26	29.9	30.5	32.7	30.8	31.8	27.7	25	30.6
	12	30.2	29.5	26	32.3	29.2	29.9	31.2	27	28.1	29.9	32.4	29.2	26.6	29.5	32.3	32.4	31	31.5	27.4	25	30.6
	14	30.3	29.7	26.1	32.2	29.5	29.6	31.1	27.3	29.1	29.9	32.2	28.5	27.2	29.3	31.8	33.1	31.3	31.4	27.8	25.1	30.8
	16	30.4	30.7	26	31.7	29.3	29.4	31.4	28.7	29.8	30.2	31.8	26.4	26.4	29.6	30.3	33	30.7	32.7	28.1	25.1	30.3
	18	30.4	30.3	27.1	32.6	29.6	29.9	31.7	27.2	28.8	30.7	30.7	27.7	27.4	29.5	31.7	33.2	31.3	32.2	27.9	26.5	30.7
	20	30.6	30.5	26.6	32.2	29.3	30.4	31.7	27.1	28.8	29.9	31.4	29.1	27.1	30.2	32.2	33	32.1	33	27.6	25.6	30.8
	22	30.3	30.8	26.9	32.3	29.1	29.8	32	26.5	27.4	30	31.3	28	27	29.6	31.6	32.1	30.9	32.8	27.5	25.8	31.2
	24	30.9	31	26.5	33.2	29.6	30.5	32.2	28.8	30.6	30.5	30.4	29.2	27	29.5	31.5	32.8	31.3	32.7	27.6	25.5	31.1
	26	30.9	30.7	27.1	32.7	29.2	30.7	32.1	28.6	30.2	30.8	31.4	28.9	26.8	29.5	31.4	32.6	31.5	32.4	28.2	26.1	31.4
	28	30.7	30.8	27.2	33.1	29.6	30.7	31.2	26.7	28.1	31.1	31.8	28.7	27.1	29.5	31.1	33.1	31.3	32.2	27.7	26.2	30.2
	30	30.7	31.2	26.7	32.7	29.9	30.7	32.6	25.7	27.2	30.9	31.5	28.9	26.5	29.8	30.4	33.4	31.1	32.8	27.4	26.1	31.3
Panel G	WT Control IgG	WT C1q Blk Ab
	727	1656
	707	806
	894	1119
Panel H	WT Control IgG	WT C1q Blk Ab
	0.99	1.34
	0.9	1.32
	1.1	0.9
	1.26	1.9
	0.75	1.24
	0.99	0.94
Panel I	Cumulative distribution plot					Bar Chart
	Bins	WT 5mo	zQ175 5mo			WT 5mo	zQ175 5mo
	0	0.00261082	0.00444651			6.01441	4.85556
	150	0.137972	0.102566			5.25317	5.9106
	300	0.279042	0.199162			8.5419	3.98635
	450	0.387061	0.274371			6.17524	6.29736
	600	0.472414	0.345642			6.65768	4.61014
	750	0.539291	0.404887			8.68161	7.27532
	900	0.594664	0.46032			2.92562	4.96048
	1050	0.642519	0.508173			3.10921	6.55964
	1200	0.683517	0.551707			4.36715	2.75782
	1350	0.717372	0.590582			17.6283	5.46981
	1500	0.748071	0.624968			7.23145	5.83368
	1650	0.774408	0.656433			3.0104	2.39232
	1800	0.797016	0.68561			3.87346	3.00888
	1950	0.816927	0.710214			6.37591	3.51831
	2100	0.835346	0.731007			4.71841	4.87243
	2250	0.85147	0.753451			5.85896
	2400	0.8655	0.773355
	2550	0.877521	0.789108
	2700	0.888309	0.804438
	2850	0.897576	0.818243
	3000	0.906441	0.831879
	3150	0.913671	0.844203
	3300	0.920786	0.856526
	3450	0.927012	0.865504
	3600	0.932635	0.874397
	3750	0.937713	0.88312
	3900	0.942591	0.891209
	4050	0.947325	0.898281
	4200	0.952116	0.905183
	4350	0.955587	0.910604
	4500	0.958227	0.916194
	4650	0.961039	0.922546
	4800	0.963649	0.92712
	4950	0.966203	0.932667
	5100	0.96824	0.936478
	5250	0.970334	0.94029
	5400	0.97217	0.943677
	5550	0.973863	0.946938
	5700	0.975412	0.949564
	5850	0.976876	0.953079
	6000	0.978339	0.955789
	6150	0.979831	0.958584
	6300	0.980921	0.960998
	6450	0.981896	0.963327
	6600	0.982987	0.965529
	6750	0.98402	0.967604
	6900	0.985081	0.969086
	7050	0.986085	0.97078
	7200	0.986802	0.972432
	7350	0.987348	0.974253
	7500	0.988065	0.975735
	7650	0.988811	0.976836
	7800	0.989643	0.978614
	7950	0.990188	0.979673
	8100	0.99059	0.980605
	8250	0.991049	0.981494
	8400	0.991594	0.982553
	8550	0.992081	0.9834
	8700	0.992483	0.984416
	8850	0.992885	0.985221
	9000	0.993143	0.986152
	9150	0.993487	0.986787
	9300	0.99386	0.98755
	9450	0.994205	0.987973
	9600	0.99452	0.988524
	9750	0.994864	0.989244
	9900	0.995008	0.989837
	10050	0.99518	0.990345
	10200	0.995295	0.990811
	10350	0.99541	0.991022
	10500	0.99561	0.991446
	10650	0.995811	0.991912
	10800	0.995955	0.992208
	10950	0.996098	0.992589
	11100	0.996242	0.992843
	11250	0.996528	0.992928
	11400	0.996701	0.993267
	11550	0.996901	0.993775
	11700	0.997045	0.993944
	11850	0.99716	0.994198
	12000	0.997274	0.994579
	12150	0.997389	0.994707
	12300	0.997475	0.994834
	12450	0.997676	0.995215
	12600	0.997733	0.995342
	12750	0.997762	0.995426
	12900	0.997848	0.995681
	13050	0.997934	0.995892
	13200	0.99802	0.996019
	13350	0.998078	0.996189
	13500	0.998164	0.996358
	13650	0.998164	0.99657
	13800	0.998193	0.996697
	13950	0.99825	0.996866
	14100	0.998365	0.997036
	14250	0.998365	0.997163
	14400	0.998365	0.997205
	14550	0.998393	0.997332
	14700	0.998422	0.997417
	14850	0.998479	0.997501
	15000	0.998594	0.997671
	15150	0.998652	0.997756
	15300	0.998738	0.997798
	15450	0.998852	0.997883
	15600	0.998881	0.997967
	15750	0.998881	0.99801
	15900	0.99891	0.998094
	16050	0.99891	0.998221
	16200	0.99891	0.998306
	16350	0.998967	0.998391
	16500	0.999025	0.998433
	16650	0.999025	0.998475
	16800	0.999025	0.99856
	16950	0.999025	0.998603
	17100	0.999082	0.998645
	17250	0.999111	0.998645
	17400	0.999111	0.998687
	17550	0.999139	0.998687
	17700	0.999168	0.998687
	17850	0.999168	0.998687
	18000	0.999168	0.998687
	18150	0.999168	0.99873
	18300	0.999168	0.998772
	18450	0.999197	0.998814
	18600	0.999197	0.998814
	18750	0.999225	0.998814
	18900	0.999225	0.998857
	19050	0.999225	0.998857
	19200	0.999254	0.998899
	19350	0.999254	0.999026
	19500	0.999283	0.999111
	19650	0.999283	0.999111
	19800	0.999283	0.999111
	19950	0.999283	0.999195
	20100	0.999283	0.999238
	20250	0.999283	0.999238
	20400	0.99934	0.999238
	20550	0.999369	0.99928
	20700	0.999369	0.999322
	20850	0.999398	0.999322
	21000	0.999398	0.999407
	21150	0.999398	0.999407
	21300	0.999426	0.999449
	21450	0.999484	0.999492
	21600	0.999484	0.999492
	21750	0.999512	0.999492
	21900	0.999512	0.999492
	22050	0.999512	0.999492
	22200	0.999512	0.999492
	22350	0.999512	0.999492
	22500	0.999512	0.999492
	22650	0.999541	0.999492
	22800	0.999598	0.999492
	22950	0.999598	0.999492
	23100	0.999598	0.999492
	23250	0.999598	0.999492
	23400	0.999598	0.999492
	23550	0.999598	0.999534
	23700	0.999598	0.999534
	23850	0.999598	0.999534
	24000	0.999627	0.999534
	24150	0.999627	0.999577
	24300	0.999627	0.999577
	24450	0.999684	0.999577
	24600	0.999684	0.999577
	24750	0.999684	0.999577
	24900	0.999684	0.999619
	25050	0.999684	0.999619
	25200	0.999684	0.999619
	25350	0.999684	0.999619
	25500	0.999713	0.999619
	25650	0.999713	0.999619
	25800	0.999713	0.999619
	25950	0.999713	0.999619
	26100	0.999713	0.999619
	26250	0.999713	0.999619
	26400	0.999713	0.999619
	26550	0.999713	0.999619
	26700	0.999713	0.999619
	26850	0.999713	0.999661
	27000	0.999713	0.999661
	27150	0.999713	0.999661
	27300	0.999713	0.999661
	27450	0.999713	0.999661
	27600	0.999713	0.999661
	27750	0.999713	0.999661
	27900	0.999713	0.999661
	28050	0.999713	0.999661
	28200	0.999713	0.999661
	28350	0.999742	0.999661
	28500	0.999742	0.999661
	28650	0.999742	0.999661
	28800	0.999742	0.999704
	28950	0.999742	0.999746
	29100	0.99977	0.999746
	29250	0.99977	0.999746
	29400	0.99977	0.999746
	29550	0.99977	0.999746
	29700	0.99977	0.999746
	29850	0.99977	0.999746
	30000	0.99977	0.999746
	30150	0.99977	0.999746
	30300	0.99977	0.999746
	30450	0.99977	0.999746
	30600	0.99977	0.999746
	30750	0.99977	0.999746
	30900	0.99977	0.999746
	31050	0.99977	0.999746
	31200	0.99977	0.999746
	31350	0.99977	0.999746
	31500	0.99977	0.999788
	31650	0.99977	0.999788
	31800	0.99977	0.999831
	31950	0.99977	0.999831
	32100	0.99977	0.999831
	32250	0.99977	0.999873
	32400	0.999799	0.999873
	32550	0.999799	0.999873
	32700	0.999799	0.999873
	32850	0.999799	0.999873
	33000	0.999799	0.999873
	33150	0.999799	0.999873
	33300	0.999828	0.999873
	33450	0.999828	0.999873
	33600	0.999828	0.999873
	33750	0.999828	0.999873
	33900	0.999828	0.999873
	34050	0.999828	0.999873
	34200	0.999828	0.999873
	34350	0.999828	0.999873
	34500	0.999828	0.999915
	34650	0.999828	0.999958
	34800	0.999828	0.999958
	34950	0.999857	0.999958
	35100	0.999857	0.999958
	35250	0.999857	0.999958
	35400	0.999857	0.999958
	35550	0.999857	0.999958
	35700	0.999857	0.999958
	35850	0.999857	0.999958
	36000	0.999885	0.999958
	36150	0.999885	0.999958
	36300	0.999885	0.999958
	36450	0.999885	0.999958
	36600	0.999914	0.999958
	36750	0.999914	0.999958
	36900	0.999943	0.999958
	37050	0.999943	0.999958
	37200	0.999943	0.999958
	37350	0.999943	0.999958
	37500	0.999943	0.999958
	37650	0.999943	0.999958
	37800	0.999943	0.999958
	37950	0.999943	0.999958
	38100	0.999971	0.999958
	38250	0.999971	0.999958
	38400	0.999971	0.999958
	38550	0.999971	0.999958
	38700	0.999971	0.999958
	38850	0.999971	0.999958
	39000	0.999971	0.999958
	39150	0.999971	0.999958
	39300	0.999971	0.999958
	39450	0.999971	0.999958
	39600	0.999971	0.999958
	39750	0.999971	0.999958
	39900	0.999971	0.999958
	40050	0.999971	0.999958
	40200	0.999971	0.999958
	40350	0.999971	0.999958
	40500	0.999971	0.999958
	40650	0.999971	0.999958
	40800	0.999971	0.999958
	40950	0.999971	0.999958
	41100	0.999971	0.999958
	41250	0.999971	0.999958
	41400	0.999971	0.999958
	41550	0.999971	0.999958
	41700	0.999971	0.999958
	41850	0.999971	0.999958
	42000	0.999971	0.999958
	42150	0.999971	0.999958
	42300	0.999971	0.999958
	42450	0.999971	0.999958
	42600	0.999971	0.999958
	42750	0.999971	0.999958
	42900	0.999971	0.999958
	43050	0.999971	0.999958
	43200	0.999971	0.999958
	43350	0.999971	0.999958
	43500	0.999971	0.999958
	43650	0.999971	0.999958
	43800	0.999971	0.999958
	43950	0.999971	0.999958
	44100	0.999971	1
	44250	0.999971	1
	44400	0.999971	1
	44550	0.999971	1
	44700	0.999971	1
	44850	0.999971	1
	45000	0.999971	1
	45150	0.999971	1
	45300	0.999971	1
	45450	0.999971	1
	45600	0.999971	1
	45750	0.999971	1
	45900	0.999971	1
	46050	0.999971	1
	46200	0.999971	1
	46350	0.999971	1
	46500	0.999971	1
	46650	0.999971	1
	46800	0.999971	1
	46950	0.999971	1
	47100	0.999971	1
	47250	0.999971	1
	47400	0.999971	1
	47550	0.999971	1
	47700	0.999971	1
	47850	0.999971	1
	48000	0.999971	1
	48150	0.999971	1
	48300	0.999971	1
	48450	0.999971	1
	48600	0.999971	1
	48750	0.999971	1
	48900	0.999971	1
	49050	0.999971	1
	49200	0.999971	1
	49350	0.999971	1
	49500	0.999971	1
	49650	0.999971	1
	49800	0.999971	1
	49950	0.999971	1
	50100	0.999971	1
	50250	0.999971	1
	50400	0.999971	1
	50550	0.999971	1
	50700	0.999971	1
	50850	0.999971	1
	51000	0.999971	1
	51150	0.999971	1
	51300	0.999971	1
	51450	0.999971	1
	51600	0.999971	1
	51750	0.999971	1
	51900	1	1
Panel J	Cumulative distribution plot					Bar Chart
	Bins	WT 5mo	zQ175 5mo			WT 5mo	zQ175 5mo
	0	0	0			23.6905	15.3604
	2	0	0			22.1872	19.2116
	4	0	0			27.1915	11.0039
	6	0	0			21.125	27.0154
	8	0.055579	0.150977			11.9229	14.7445
	10	0.129012	0.319369			17.1169	13.9482
	12	0.225477	0.48007			33.0857	12.7021
	14	0.332811	0.604973			25.4228	12.0172
	16	0.44144	0.704286			29.7705	12.83
	18	0.546095	0.774961			21.401	13.5659
	20	0.636027	0.826625			16.1244	13.1035
	22	0.709279	0.86339			12.5313	14.6071
	24	0.766273	0.891738			10.6013	12.0555
	26	0.81014	0.913168			16.5589	13.2964
	28	0.847384	0.930873			14.6102	17.3176
	30	0.875565	0.94316			17.6067
	32	0.900825	0.954528
	34	0.919281	0.962993
	36	0.933883	0.970298
	38	0.945896	0.976635
	40	0.955651	0.981424
	42	0.962275	0.985294
	44	0.967995	0.989019
	46	0.973144	0.991244
	48	0.977449	0.993566
	50	0.980611	0.994872
	52	0.98323	0.996082
	54	0.984946	0.996952
	56	0.986482	0.997533
	58	0.988409	0.998065
	60	0.989944	0.998452
	62	0.990817	0.998887
	64	0.99172	0.999226
	66	0.992232	0.99942
	68	0.992804	0.999516
	70	0.993437	0.999516
	72	0.993918	0.999565
	74	0.9944	0.99971
	76	0.994912	0.999807
	78	0.995484	0.999807
	80	0.995875	0.999903
	82	0.996357	0.999903
	84	0.996778	0.999903
	86	0.996989	0.999903
	88	0.99726	0.999903
	90	0.997561	0.999903
	92	0.997682	0.999903
	94	0.997862	0.999903
	96	0.997983	0.999903
	98	0.998194	0.999903
	100	1	1
Panel K	WT 5mo	zQ175 5mo
	96.1449	103.467
	83.9662	100.782
	117.064	78.4034
	111.805	109.485
	83.4912	66.9398
	90.1417	112.216
	145.425	110.053
	100.14	86.9734
	146.302	92.6325
	67.5513	125.764
	98.9195	58.1469
	113.158	95.7527
	95.0678	73.8184
	125.573	92.5793
	122.997	137.125
	153.095
Panel L	WT 5mo	zQ175 5mo
	166.909	146.545
	249.773	142.003
	158.583	385.154
	116.974	225.24
	137.462	363.965
	177.441	162.533
	103.822	307.85
	117.382	71.1391
	74.9097	123.974
	50.0454	90.1798
	139.696	65.8956
	213.383	267.246
	129.423	315.557
	49.2087	221.46
	180.311	181.58
	102.455
Panel N	WT			zQ175
	Ctrl	C1q Blk Ab		Ctrl	C1q Blk Ab
	138.324	46.7		73	151.678
	133.705	48		69.5309	143.014
	123.692	91.4669		96.1119	163.331
	160.598	80.7355		92.8922	106.668
	138.31	148.66		103.359	97.3375
	112.472	97.2677		141.31	127.659
	153.605	54.0033		123.29	105.564
	77.0131	134.714		112.256	154.28
	154.47	180.135		118.056	110.698
	128.38	49.7333		129.839	136.712
	95.1433	138.671		107.608	123.105
	103.797	123.321		93.9041	151.294
	69.1867	93.943		96.4851	122.582
	102.797	82.5598		92.3287	165.592
	86.9943	81.8644			131.389
	128.649	79.2786			36.8831
	166.551	111.919			130.173
	94.3012	110.089			131.222
	137.351				56.3115
	147.37				76.6302
	54.9715				107.804
	135.491				56.0695
	122.393				83.3837
Panel O	WT			zQ175
	Ctrl	C1q Blk Ab		Ctrl	C1q Blk Ab
	442.484	235.7		394.8	190.152
	359.912	101.9		78.0971	218.404
	193.754	220.733		290.666	178.642
	174.825	130.42		273.374	157.678
	122.84	157.714		161.179	198.732
	184.674	337.518		195.916	281.628
	207.292	122.613		233.418	417.601
	256.001	214.711		304.979	210.024
	177.514	204.25		188.814	284.841
	173.257	178.068		257.739	217.752
	146.047	207.841		140.448	204.521
	125.683	325.677		201.578	143.694
	29.8996	253.811		182.508	414.152
	145.93	229.301		214.637	96.6017
	465.351	245.807			140.914
	278.177	114.921			60.5353
	415.668	280.063			139.05
	451.384	60.3001			126.837
	180.319				136.114
	171.177				242.212
	338.262				181.889
	181.286				469.4
	132.837				234.132
