# Supplementary material for: Microglia and complement mediate early corticostriatal synapse loss and cognitive dysfunction in Huntington’s disease
Source: Nat Med. 2023 Oct 9;29(11):2866–84. doi: 10.1038/s41591-023-02566-3 (PMC10667107; doi:10.1038/s41591-023-02566-3)
Supplement: Supplementary file 20 — Source data for graphs and statistical analysis associated with Extended Data Fig. 8. [file 41591_2023_2566_MOESM20_ESM.xlsx]

## Sheet: Sheet1
Extended data Figure 8
Panel B	WT 1 mo	CR3KO 1 mo	CR3KO 1 mo (continued)			Panel C	WT 4 mo	CR3KO 4 mo
	2.0266	1.47385	2.13797				92	92
	0.677715	0.772121					101	107
	0.563031	1.77822					114	101
	0.783145	1.6605					90.5
	0.949513	0.499124
Panel D		WT																													zQ175																		zQ175 CR3KO
	Trial 1	60	60	25	60	36	60	59	60	60	60	60	60	60	60	60	60	9	60	60	60	60	60	60	60	60	60	60	60	60	60	60	37	60	60	60	60	60	60	60	60	60	60	60	60	60	60	60	60
	Trial 2	60	60	60	8	60	60	60	60	60	60	60	60	60	60	60	60	2	60	60	60	60	60	60	60	60	60	60	60	60	60	60	60	60	53	60	60	60	41	60	60	60	60	60	60	60	58	60	60
	Trial 3	60	60	8	60	60	60	60	60	60	60	60	60	60	60	60	60	15	33	60	60	60	60	60	60	60	60	60	52	60	60	60	60	60	60	60	60	60	60	60	60	60	37	60	60	60	46	60	60
	Trial 4	60	60	60	17	60	60	60	60	60	60	60	60	60	60	60	60	60	60	60	60	60	60	60	60	60	60	60	60	21	60	60	60	60	58	60	60	60	60	60	60	60	56	60	60	60	53	60	60
	Trial 5	60	60	60	21	60	60	60	60	60	60	60	60	60	60	58	60	35	60	60	60	60	60	60	60	60	60	60	60	38	45	60	60	60	60	60	60	60	60	58	60	60	60	60	60	60	35	60	60
	Trial 6	60	60	60	60	60	60	60	60	60	60	60	60	60	44	60	60	34	60	60	60	60	60	60	60	60	60	60	60	42	60	60	60	27	60	60	60	60	60	30	59	60	60	60	60	60	60	60	60
	Trial 7	60	48	60	60	60	60	60	60	60	60	60	60	60	56	60	60	26	60	60	60	60	60	60	60	60	60	60	60	60	60	60	60	27	60	60	60	60	60	60	60	60	52	60	60	60	60	60	60
	Trial 8	60	60	60	60	60	60	60	60	60	60	60	60	60	56	60	60	27	60	60	60	60	60	60	60	60	60	60	60	60	60	60	60	60	60	60	60	60	60	56	60	60	60	60	60	60	60	60	60
	Trial 9	60	60	60	60	60	60	60	60	60	60	60	60	60	60	60	60	26	60	60	60	60	60	60	60	60	60	60	60	60	60	60	60	58	60	60	60	60	60	54	60	60	60	60	60	60	60	60	60
	Trial 10	60	60	60	60	60	60	60	60	60	60	60	60	60	60	60	60	24	60	60	60	60	60	60	60	60	60	60	60	60	60	60	60	53	60	60	60	60	60	60	60	60	60	60	60	60	60	60	60
	Trial 11	60	3	60	60	60	60	60	60	60	60	60	60	60	60	60	60	60	60	60	60	60	60	60	60	60	60	60	60	60	60	60	60	60	60	60	60	60	60	60	60	60	60	60	60	60	60	60	60
Panel E		WT																													zQ175																		zQ175 CR3KO
	Trial 1	60	60	60	56	60	60	60	60	60	60	60	60	60	60	60	60	60	60	60	60	60	60	60	60	27	25	43	60	60	60	50	59	51	60	60	60	60	26	29	46	47	60	50	60	52	60	60	60
	Trial 2	60	46	60	31	60	60	60	60	60	60	60	60	60	60	60	60	60	60	60	60	49	60	60	60	14	37	35	60	60	57	42	56	60	60	60	60	60	56	33	38	60	60	40	60	53	60	60	60
	Trial 3	30	46	60	22	60	60	60	60	60	60	60	60	60	60	60	60	60	60	60	60	60	60	60	60	22	22	60	60	60	60	60	56	54	60	60	60	60	39	39	23	36	38	60	60	51	60	60	60
	Trial 4	34	43	60	38	60	60	60	60	60	60	60	60	60	60	60	60	30	60	60	60	60	60	60	60	18	23	60	60	60	0	60	48	60	60	60	60	60	55	44	45	48	31	60	60	60	60	60	60
	Trial 5	43	34	60	27	60	60	60	60	60	60	60	60	60	52	60	60	60	60	60	60	60	60	60	60	17	41	60	60	60	49	60	35	60	60	60	60	60	51	60	31	59	60	60	60	60	60	60	60
	Trial 6	60	47	60	49	60	60	60	60	60	60	60	60	60	60	60	60	60	60	60	60	60	60	60	60	41	60	60	60	60	60	42	60	60	60	60	60	60	60	60	60	60	60	60	60	60	60	60	60
	Trial 7	60	56	60	41	60	60	60	60	60	60	60	60	60	60	60	60	60	60	60	60	60	60	60	60	22	60	60	60	60	60	56	60	60	60	60	60	60	60	60	60	60	60	60	60	60	60	60	60
	Trial 8	60	60	60	33	60	60	60	60	60	60	60	60	60	60	60	60	60	60	60	60	60	60	60	60	60	60	60	60	60	60	60	60	60	60	60	60	60	60	60	60	60	60	60	60	60	60	60	60
	Trial 9	60	60	60	59	60	60	60	60	60	60	60	60	60	60	60	60	60	60	60	60	60	60	60	60	60	60	60	60	60	60	60	60	60	60	60	60	60	60	60	59	60	60	60	60	60	60	60	60
	Trial 10	60	60	60	60	60	60	60	60	60	60	60	60	60	60	60	60	60	60	60	60	60	60	60	60	60	60	60	60	60	60	60	60	60	60	60	60	60	60	60	60	60	60	60	60	60	60	60	60
	Trial 11	60	60	60	60	60	60	60	60	60	60	60	60	60	60	60	60	60	60	60	60	60	60	60	60	60	60	60	60	60	60	60	60	60	60	60	60	60	60	50	60	60	60	60	60	60	60	60	60
	Trial 12	60	60	60	60	60	60	60	60	60	60	60	60	60	60	60	60	60	60	60	60	60	60	60	60	60	60	60	60	60	60	60	60	60	60	60	60	60	60	60	60	60	60	60	60	60	60	60	60
	Trial 13	60	60	60	60	60	60	60	60	60	60	60	60	60	60	60	60	60	60	60	60	60	60	60	60	60	60	60	60	60	60	60	60	60	60	60	60	60	60	60	60	60	60	60	60	60	60	60	60
	Trial 14	60	60	60	60	60	60	60	60	60	60	60	60	60	60	60	60	60	60	60	60	60	60	60	60	60	60	60	60	60	57	60	60	60	60	60	60	60	60	60	60	60	60	60	60	60	60	60	60
	Trial 15	60	60	60	60	60	60	60	60	60	60	60	60	60	60	60	60	60	60	60	60	60	60	60	60	60	60	60	60	60	60	60	60	60	60	60	60	60	60	60	60	60	60	60	60	60	60	60	60
Panel F		WT																													zQ175																		zQ175 CR3KO
	Trial 6	1.25335	1.17362	1.01635	1.26617	1.30818	1.97874	1.4116	2.49148	1.04582	1.15514	1.13881	1.21767	1.11612	2.2017	1.33264	2.42953	126.1	2.02566	2.75213	1.51049	2.36653	1.36413	1.33233	1.29481	1.57215	1.49563	1.88309	1.61482	1.21563	1.65497	2.41428	2.51729	6.97821	1.172	1.46403	3.09056	1.25633	4.09528	4.93639	2.39728	1.07897	3.96988	1.40984	2.61403	1.12138	1.27995	1.87726	1.27066
	Trial 7	1.22287	2.77105	1.213	1.363	1.57832	1.27764	1.16047	1.55591	1.04632	1.0215	1.08831	1.33437	1.07564	1.2556	1.23604	1.18578	139.473	1.94051	1.40431	1.60427	1.32733	1.3166	1.66327	1.64491	1.53357	1.31885	1.15294	1.30179	3.49505	2.14364	1.68294	2.95645	2.34321	1.24397	1.29456	1.58753	1.06478	1.61682	2.59205	2.27285	1.0684	7.51758	1.27022	1.5383	3.19634	1.29854	1.99828	1.49424
	Trial 8	1.51022	19.3308	1.31315	6.42142	1.15091	1.43555	1.66329	1.34489	1.21822	1.08171	1.08374	1.12942	1.08793	1.36573	1.24761	1.25055	76.6942	1.45	1.30684	1.93529	1.41228	1.40528	1.10978	1.17616	1.49259	1.06379	1.32088	1.51852	8.01768	53.3299	1.38618	1.40328	30.4603	1.16525	1.13907	1.96919	1.28488	1.50421	1.29635	1.46705	2.18615	2.97222	1.26971	3.04142	1.48554	1.27176	1.61738	1.15837
	Trial 9	1.24015	65.2564	1.36806	3.84587	1.24288	1.13262	1.17521	2.02875	1.09573	0.974167	1.21186	1.02445	1.08658	1.50622	1.17096	1.21236	93.1398	1.18325	1.25602	1.23936	0.986022	1.25312	1.2279	1.19454	2.17446	1.19174	1.91646	1.39102	2.27489	1.65508	1.56616	1.66565	89.4968	1.11505	1.37944	1.38162	1.116	1.79468	1.96812	1.8932	0.943907	3.12135	1.42551	1.37902	1.35806	2.79603	1.4109	1.11947
Panel G		WT																													zQ175																		zQ175 CR3KO
	Trial 11	1.17947	1.04148	1.0341	1.12757	1.25092	1.05752	1.00194	1.41943	0.902208	1.04539	1.15578	0.9866	1.01143	2.50874	1.50133	1.2326	103.652	1.7611	1.20047	1.64111	1.31494	1.2668	1.18282	1.33408	1.13557	1.11594	1.08195	1.59836	1.13824	3.97962	1.58071	2.26503	1.186	1.28315	1.15789	1.5241	1.02478	1.11211	2.02596	1.35079	2.96886	1.84624	1.17768	1.21924	0.970877	1.06798	1.17817	1.38731
	Trial 12	1.02429	1.2313	1.27437	1.06247	1.081	1.2497	1.16078	1.08176	0.943113	0.993145	1.04073	0.903946	0.917643	2.65232	1.1437	1.60158	7.25721	1.71074	1.3379	1.40069	1.09274	1.25563	1.13349	1.41984	1.12177	1.03445	1.14575	1.11025	1.08116	1.14206	1.61419	1.33759	1.28718	1.44816	1.2096	2.74285	1.09921	1.21	2.15531	2.8205	1.08563	1.94062	1.03745	1.21295	1.10805	1.13171	1.17946	1.21288
	Trial 13	1.13226	1.15089	1.12984	1.11385	1.12569	1.30459	1.17139	1.07882	1.00037	1.08274	1.2501	5.17052	0.883759	1.62309	1.40352	1.02254	1.05547	1.19906	1.28959	1.36753	1.89935	1.27354	1.12165	1.42084	0.988448	0.994269	1.61017	1.13136	1.13982	1.27669	1.63072	1.86773	1.35338	12.9068	1.22863	1.28015	1.07726	1.38998	1.33843	1.39648	1.07879	1.85972	1.21783	3.24386	16.9634	1.18009	1.25176	1.20776
	Trial 14	1.14948	1.15648	1.41141	1.13114	0.98831	1.2004	1.1228	1.03614	1.05614	1.60931	0.970829	1.19246	0.8561	1.5476	1.591	1.05288	1.07714	2.03695	1.15505	1.37279	1.23365	1.1917	1.15869	1.36545	1.25385	0.981	1.05105	1.17391	1.05907	1.19026	1.58315	1.25644	1.18237	1.1887	1.07255	1.254	0.977195	1.36988	1.1653	2.05012	2.60567	1.44367	1.17609	1.29452	1.09015	3.69516	1.57374	1.40977
Panel H		WT																													zQ175																		zQ175 CR3KO
	Day 1	103	117	154	144	174	144	161	105	165	149	156	132	126	90	98	120	133	96	187	121	107	83	97	108	87	76	103	95	118	74	55	116	112	169	170	110	120	110	102	112	142	119	116	101	70	107	98	187
	Day 2	128	145	133	110	211	167	170	102	144	186	163	142	138	90	102	126	127	97	187	121	61	86	96	111	81	83	83	84	110	62	51	105	145	132	165	117	137	124	110	120	152	131	105	65	66	93	94	161
	Day 3	104	100	137	153	136	98	160	80	140	184	161	150	151	82	91	96	84	76	120	123	81	102	93	107	95	100	117	101	111	70	73	71	153	174	134	113	125	102	100	106	119	107	90	42	67	120	84	111
Panel I		WT																													zQ175																		zQ175 CR3KO
	Day 1	105	93	112	118	144	98	122	91	119	163	154	142	117	90	79	103	96	96	105	103	65	87	87	96	87	85	90	79	102	58	56	62	133	128	111	113	90	86	99	93	100	92	82	58	101	69	84	115
	Day 2	200	108	204	114	220	105	134	102	96	186	163	142	138	90	102	126	127	97	89	100	62	63	45	83	79	60	97	70	108	76	95	87	167	110	70	128	143	107	108	98	93	101	87	103	61	92	72	83
	Day 3	160	84	192	128	221	91	126	94	109	184	161	150	151	82	91	96	84	76	83	95	66	80	79	102	66	56	105	72	115	66	109	82	139	103	112	103	119	84	105	93	102	47	78	69	72	97	70	98
Panel J		WT																													zQ175																		zQ175 CR3KO
	Day 1	0.6	0.65	1.4	1.75	1	2.5	1	0.8	1	2.1	1.6	2.4	1.9	0.2	0.4	0.2	0.4	0.1	1.2	1.2	1.2	0.8	1.5	1.1	1.4	1	1	1	0.4	0	0	0.75	1.25	0.7	1.15	1.3	2.15	0.9	0.9	0.6	0.3	0.2	1.8	0.2	0.6	0.8	1.3	0.35
	Day 2	0.95	1.1	1.25	2.1	1.15	3	1.4	0.8	1.4	2.4	1.8	2.4	2.3	0.7	0.6	0.7	0.3	0.7	2.1	1.6	1.7	0.6	0.2	1.4	1.4	1.3	1.2	1.5	0.4	0.75	1.1	0.95	0.95	1.05	2.15	1.15	2	1.1	0.8	0.6	0.1	0.8	1.8	2	1.3	1.1	1.9	1.1
	Day 3	0.85	0.45	1.1	1.35	0.75	1.45	1	0.3	0.9	1.9	1.2	1.5	1	0.6	2.6	0.9	0.5	0.6	1.1	1.2	1.5	0.9	1.6	1.6	0.2	1.1	0.8	1.3	0.6	0.7	0.7	0.4	0.95	0.6	1.8	1.4	1.2	0.95	0.9	0.4	0.3	2.4	1.2	0.4	1.4	0.9	1.7	0.55
Panel K		WT																																	zQ175
	Right eye (CCW)	0.406	0.408	0.408	0.4	0.403	0.408	0.4	0.403	0.411	0.411	0.414	0.411	0.411	0.408	0.41	0.411	0.408	0.408	0.472	0.4	0.447	0.422	0.389	0.408	0.397	0.403	0.386	0.394	0.372	0.347	0.408	0.403	0.372	0.406	0.406	0.411	0.403	0.411	0.406	0.406	0.406	0.411	0.408	0.411	0.411	0.411	0.41	0.409
	Left eye (CW)	0.407	0.408	0.408	0.403	0.4	0.406	0.408	0.406	0.406	0.411	0.411	0.41	0.412	0.408	0.411	0.411	0.408	0.403	0.414	0.3	0.406	0.383	0.481	0.444	0.428	0.419	0.414	0.375	0.394	0.389	0.294	0.419	0.394	0.407	0.408	0.406	0.404	0.406	0.406	0.403	0.325	0.411	0.411	0.411	0.411	0.411	0.411	0.408
	Combined	0.406	0.408	0.408	0.401	0.401	0.407	0.404	0.404	0.408	0.411	0.413	0.411	0.411	0.407	0.41	0.411	0.408	0.406	0.443	0.35	0.426	0.403	0.435	0.426	0.413	0.411	0.4	0.385	0.383	0.368	0.351	0.411	0.383	0.406	0.407	0.408	0.403	0.408	0.406	0.404	0.365	0.411	0.41	0.411	0.411	0.411	0.41	0.409
Panel L		Group A (image used in acquistion phase = correct)															Group B (Image used in reversal phase = correct)
	Trial 1	50	48.333	46.666	48.333	29.629	53.333	50	46.666	41.666	38.333	48.333	40	46.666	45	40	51.666	38.333	46.666	48.333	71.666	43.333	55	51.666	61.666	61.666	60	56.666	46.666	41.304	51.666
	Trial 2	35	50	60	61.666	48.333	48.333	40	46.666	48.333	35	50	38.333	46.666	45	20	58.333	50	51.666	46.666	53.333	38.297	56.666	48.333	51.666	68.333	56.666	50	53.333	43.181	60
	Trial 3	30	48.333	53.333	45	50	45	33.333	48.333	61.666	45	55	35.555	48.333	42.105	43.333	55	51.666	63.333	52.542	53.333	48.333	46.666	45	70	70	75	63.333	55	54.285	60
	Trial 4	43.333	56.666	53.333	61.666	50	53.333	51.666	42.592	75	48.333	60	53.333	60	43.137	46.666	65	51.666	53.333	70	55.263	68.333	66.666	48.333	65	76.666	86.666	65	50	61.666	46.666
	Trial 5	51.666	68.333	50	65	46.666	60	51.666	63.333	81.666	58.333	80	50	75	50	41.666	93.333	48.333	66.666	70	80.645	71.666	65	80	85	80	81.666	75	63.333	81.666	50
	Trial 6	71.666	88.333	60	83.333	63.333	78.333	63.333	71.666	85	65.625	61.111	53.333	78.333	68.333	55	90	46.666	66.666	81.666	81.666	76.666	76.666	76.666	83.333	85	83.333	80	80	90	75
	Trial 7	71.666	65	58.333	83.333	75	76.666	65	66.666	95	61.666	55	60	78.333	86.666	70	90	86.666	75	73.333	86.666	75	85	85	90	85	91.666	78.333	63.333	83.333	80
	Trial 8	91.666	68.333	55	93.333	86.666	73.333	73.333	83.333	95	73.333	71.666	83.333	90	80	76.666	90	80	91.666	85	91.666	66.666	85	83.333	91.666	90	95	81.666	75	81.666	71.666
	Trial 9	82.222	81.666	81.666	75	80	80	61.666	71.666	91.666	78.333	76.666	80	86.666	86.666	68.333	75.555	83.333	83.333	78.333	68.333	85	88.333	93.333	91.666	88.333	91.666	65	85	83.333	85
	Trial 10	80	80	93.333	86.666	68.333	73.333	58.333	86.666	88.333	71.666	56.666	75	83.333	85	78.333	86.666	90	88.333	73.333	60.377	76.666	85	85	95	83.333	85	80	80	83.333	88.333
	Trial 11	88.333	88.333	91.666	90	75	75	65	83.333	80	85	81.666	86.666	90	90	78.333	85	88.333	90	81.666	68.333	76.666	86.666	86.666	86.666	90	61.666	63.333	90	90	96.666
Panel M		Group A (image used in acquistion phase = correct)															Group B (Image used in reversal phase = correct)
	Trial 1	20	18.333	3.333	11.666	19.565	12.5	31.666	16.666	11.666	25	26.666	48.333	25	18.333	16.666	13.333	8.333	15	16.666	15.789	16	33.333	16.666	17.777	10.638	25	16.666	3.846	7.843	21.666
	Trial 2	18.333	20	15	28.333	28.333	33.333	51.666	15	26.315	31.666	38.333	43.333	31.666	21.666	23.333	8	21.428	30	31.666	24.324	15	36.666	15.254	26.315	8.51	43.333	16.666	24.528	16.666	33.333
	Trial 3	26.666	20	21.666	35	48.333	33.333	58.333	25	46.666	40	30	50	23.333	26.666	50	21.666	39.622	41.666	30	18.867	36.666	35	9.803	12.244	20.689	50	36.666	30	21.666	40
	Trial 4	35	31.666	23.333	48.333	55	40	53.333	38.333	46.666	28.333	43.333	50	38.333	25	50	11.538	37.037	43.333	36.666	12.765	31.666	23.333	10	27.659	24.137	50	41.666	36.666	30	28.333
	Trial 5	43.333	48.333	30	48.333	68.333	50	70	38.333	50	36.666	43.333	51.666	46.666	53.333	55	36.206	43.333	38.333	28.333	17.241	33.333	28.333	10	20	20.588	61.666	43.333	56.666	36.666	45
	Trial 6	75	45	58.333	51.666	68.333	48.333	80	30	50	46.666	38.333	53.333	*	*	*	26.666	29.824	50	48.333	31.666	48.333	38.333	30	20	33.333	60	46.666	71.666	48.333	46.666
	Trial 7	88.333	48.333	51.666	50	88.333	61.666	83.333	43.333	50	63.333	68.333	91.666	51.666	65	88.333	40	60	40	51.666	28.571	50	30	16.666	43.333	48.333	73.333	50	48.333	65	48.333
	Trial 8	93.333	48.333	65	50	88.333	65	78.333	65	55	70	56.666	80	61.666	60	88.333	55	86.666	51.666	60	*	50	38.333	36.666	48.333	*	81.666	53.333	56.666	61.666	28.333
	Trial 9	70	50	91.666	61.666	93.333	80	78.333	70	71.666	66.666	71.666	83.333	73.333	73.333	90	56.666	63.333	50	48.333	48.333	56.666	40	40	55	81.632	85	65	91.666	50	56.666
	Trial 10	93.333	51.666	95	73.333	88.333	88.333	81.666	88.333	88.333	93.333	86.666	95	65	83.333	90	60	61.666	60	80	60.869	71.666	50	48.333	56.666	63.333	91.666	83.333	88.333	56.666	55
	Trial 11	93.333	55	98.333	81.666	85	83.333	91.666	90	95	88.333	80	96.666	75	96.666	80	56.666	78.333	56.666	83.333	70	78.333	40	45	65	45	88.333	76.666	78.333	68.333	63.333
	Trial 12	95	61.666	91.666	95	78.333	78.333	83.333	93.333	93.333	88.333	80	81.666	81.666	90	95	70	83.333	73.333	88.333	48.333	68.333	51.666	48.333	55	81.666	91.666	88.333	95	71.666	81.666
	Trial 13	98.333	70	91.666	96.666	95	66.666	83.333	100	96.666	80	86.666	98.333	90	91.666	93.333	68.333	91.666	78.333	76.666	75	85	76.666	70	71.186	86.666	93.333	*	*	*	*
	Trial 14	98.333	86.666	90	96.666	90	85	81.666	91.666	86.666	80	75	95	85	91.666	98.333	76.666	83.333	86.666	88.333	50	68.333	60	68.333	71.666	90	85	90	95	66.666	83.333
	Trial 15	95	80	88.333	96.666	90	80	90	90	96.666	71.666	88.333	96.666	88.333	91.666	96.666	71.666	88.333	83.333	88.333	68.333	81.666	53.333	68.333	71.666	88.333	83.333	90	88.333	83.333	73.333
*= data captured failed for these sessions.
[truncated: 35 more columns]
