# Supplementary material for: Microglia and complement mediate early corticostriatal synapse loss and cognitive dysfunction in Huntington’s disease
Source: Nat Med. 2023 Oct 9;29(11):2866–84. doi: 10.1038/s41591-023-02566-3 (PMC10667107; doi:10.1038/s41591-023-02566-3)
Supplement: Supplementary file 21 — Source data for graphs and statistical analysis associated with Extended Data Fig. 9. [file 41591_2023_2566_MOESM21_ESM.xlsx]

## Sheet: Sheet1
Extended data figure 9
Panel A	Rearing events
Interval	WT																	zQ175																								zQ175 CR3 KO
1	68	95	79	72	86	89	91	88	81	77	118	100	98	95	84	146	72	71	63	72	103	30	93	62	85	59	75	63	86	61	69	77	63	95	70	67	82	105	43	50	74	100	82	49	50	72	117	76	66
2	81	101	53	58	101	72	93	81	67	79	96	66	101	114	122	51	110	43	59	56	99	26	101	64	61	68	73	59	83	94	67	64	106	83	97	42	96	140	40	42	57	132	67	89	64	68	58	124	80
3	89	96	64	62	110	92	95	78	70	70	96	63	88	111	109	64	118	48	71	63	129	37	112	91	58	45	88	67	103	79	98	91	82	65	51	100	62	67	50	62	50	119	76	91	60	50	44	135	88
4	79	85	81	70	76	94	82	99	57	100	93	65	53	106	105	84	144	64	64	51	146	34	75	56	58	58	76	48	74	55	67	48	82	80	67	39	52	70	45	35	90	100	66	88	46	55	37	90	83
5	76	112	94	63	99	112	100	69	58	112	95	67	84	101	94	68	133	48	46	20	115	45	71	69	50	87	59	67	60	76	97	67	45	53	63	26	75	83	44	68	67	87	78	80	62	47	58	89	71
6	107	46	86	83	94	98	106	48	60	98	118	51	93	112	78	67	98	61	107	50	126	33	73	60	38	47	45	76	40	37	55	66	57	22	28	52	71	50	29	59	50	86	83	89	69	34	51	93	65
Panel B	Peripheral distance travelled
Interval	WT																zQ175																								zQ175 CR3 KO
1	2958	3042	3858	3350	3275	2846	3324	2691	2830	1183	1226	1089	1236	1071	3177	2745	2449	3512	3348	2577	2640	3278	2625	2469	3597	3355	1111	807	2438	3038	2279	2614	2333	2503	3028	2432	2285	1248	1347	1359	2462	2028	2560	695	2864	2425	3299	2911	2744
2	2091	1330	2983	3187	1968	2024	1801	1960	2270	728	797	696	703	895	2058	1915	1472	2050	1701	1611	2679	1869	1986	2321	1930	767	661	604	2088	1935	1677	2016	1711	1925	1620	1889	1782	1521	910	603	1549	1690	1926	581	1756	2120	2571	1868	2086
3	1838	1322	2535	2347	2026	2050	1536	1995	2082	628	740	747	756	723	1903	1641	1363	1747	1600	915	2430	1829	1573	2116	1919	1478	600	587	549	2436	1950	1248	1373	1675	1588	1437	1467	1691	1682	669	1518	1751	1301	457	1789	1713	2612	1991	2186
4	1564	690	2786	2602	1797	1929	1558	1609	1912	594	855	686	725	810	1331	1617	1111	1350	1670	1086	1751	1929	2278	1555	1175	525	514	315	1869	624	1446	1344	1742	1014	1362	1307	1904	572	659	779	1360	1341	1719	537	1538	1188	2163	2084	1795
5	1252	1167	1990	2265	1131	1557	1681	1591	1676	601	838	579	556	731	1485	1604	1141	834	983	1882	1037	1846	564	447	389	2266	1407	933	1156	1474	1107	1395	1133	1283	826	514	1039	531	1724	1235	1122	1470	1731	388	1498	1115	2387	2316	848
6	1531	281	1682	1869	1507	1181	1860	1525	1521	664	759	323	475	837	1405	1598	1172	1142	1433	840	1391	1628	922	2080	1096	837	317	187	1328	1333	812	1225	935	1194	1096	1226	948	1431	385	388	1025	1356	1319	263	1199	1169	2243	1718	1168
Panel C	Time spent in the center of the arena
Interval	WT																zQ175																								zQ175 CR3 KO
1	24.8	42.7	22.1	30.2	58.9	50.4	23.7	68	28.6	41.8	27.2	34.9	22.1	41	24.6	50.1	17.6	36	50.6	34.1	23.1	31.5	41.2	43.5	35.6	33.8	34.7	43	20.6	41.5	17.3	14.8	33.6	31.3	6.8	19	29.8	25.4	20.8	27.7	29.4	41.8	27.5	52.4	46.3	61.4	33.7	29.2	34.8
2	26.6	75	28.6	29	61.7	33.2	36.7	72	40	46.4	40	65.2	58	47.1	67.4	76.7	19.1	59.8	34.3	71.1	27.8	50.6	81.4	34.2	28.2	45.5	30	67.3	49.6	58.8	23.1	54.1	14.2	30.3	16.3	48.3	18.2	86.5	53.8	41.2	82.6	16.7	50.8	49.2	118	52.6	55.5	55.6	21.2
3	76.3	70.2	47.1	83.6	40.6	73.9	66.1	38.1	35	78.5	50.5	68.9	18.2	71.2	58	82	15.6	68.7	104.6	169.7	33.9	98	30.1	66.1	68.9	64.9	92.6	32.6	58.7	49.5	84.1	25.4	31	17.5	18.2	21	16.4	79.5	39.7	53.6	50.3	20.1	55.7	40.9	69.5	75.9	65.4	57.5	33.6
4	35.2	21.1	47.5	61.9	40.4	73.2	85	57.5	19.7	70.6	50	71.1	25.7	71.1	91.6	76.7	57.9	92.4	37.1	100.6	28.5	48.5	67.9	26.3	63.7	44.8	37.6	90.5	82.5	81.4	46.9	190	50.2	66.5	27.1	23.3	20.3	36	32.3	105.8	37.3	37.4	31.1	27.1	61.2	38.7	43.2	54.4	54.1
5	86.4	80.9	58.7	39.8	45.4	100.5	55.2	78.1	13.3	80.9	33.3	91.8	54.7	64.7	34.5	75	88.7	134.6	4.8	166.3	34.9	153	120.4	33	27.9	27	81.8	37.8	150.8	23.1	22.2	44.4	42.2	47	41.8	19.2	50.3	45.6	39.3	93.7	35.8	28.1	21.1	86.8	38.9	64.5	37.8	43	151.3
6	71.4	8.9	48.8	54.9	62.3	85.2	55.6	100.2	35.2	56	35.3	85.3	108.3	36.2	96.4	94.9	80.4	111	53.5	146.3	44.7	67.9	98.3	33.6	151.2	16.2	67	13.1	89.8	160.9	44.1	102.1	5.4	10.1	1.2	21.1	48.6	27	27.5	118.5	83.8	90.3	67.3	145.6	21	26.6	62.5	48.1	53.2
Panel D
zQ175 CR3 WT	zQ175 CR3 KO
0.913399	1.34735
0.845921	1.08185
1.2179	0.860301
1.03283	1.02967
0.934015	0.991034
1.05593
Panel E
zQ175 CR3 WT	zQ175 CR3 KO
1.7032	1.27106
0.941201	0.995751
0.486459	1.26829
1.1397	1.276
1.27738	1.03825
0.5587	1.26666
0.893365	1.26154
[truncated: 26 more columns]
