# Supplementary material for: Microglia and complement mediate early corticostriatal synapse loss and cognitive dysfunction in Huntington’s disease
Source: Nat Med. 2023 Oct 9;29(11):2866–84. doi: 10.1038/s41591-023-02566-3 (PMC10667107; doi:10.1038/s41591-023-02566-3)
Supplement: Supplementary file 22 — Source data for graphs and statistical analysis associated with Extended Data Fig. 10. [file 41591_2023_2566_MOESM22_ESM.xlsx]

## Sheet: Sheet1
Extended data figure 10
Panel A	Early premanifest HD	Late premanifest HD	Early manifest HD
	273	200	252
	250	187	239
	118	127	155
	239	183	271
	332	282	327
	310	121	392
	287	190	244
	259	805	241
	168	125	180
	99	185	239
	58	167	346
	121	224	401
	110	106	688
		216	634
		107	374
		162	268
		204	144
		180	126
			199
			201
			137
			114
			210
			158
			197
			180
			137
			224
			268
			194
			159
			153
Panel B	HDGEC's			Premanifest HD
	CAP score	C1q (ng/ml)		CAP score	C1q (ng/ml)
	78.4689	180		78.4689	180
	80.622	200		80.622	200
	61.547	187		61.547	187
	46.3158	273		46.3158	273
	112.632	127		112.632	127
	82.1372	250		82.1372	250
	101.802	183		101.802	183
	100	282		100	282
	63.9234	118		63.9234	118
	70.1116	121		70.1116	121
	66.4274	190		66.4274	190
	74.9601	239		74.9601	239
	83.8915	332		83.8915	332
	61.4035	310		61.4035	310
	130.144	805		130.144	805
	44.386	287		44.386	287
	55.6938	259		55.6938	259
	41.3078	168		41.3078	168
	64.2743	99		64.2743	99
	106.667	125		106.667	125
	90.1435	185		90.1435	185
	94.0351	167		94.0351	167
	65.5502	224		65.5502	224
	64.689	58		64.689	58
	97.3525	106		97.3525	106
	102.041	216		102.041	216
	88.7719	107		88.7719	107
	66.7624	162		66.7624	162
	61.0526	121		61.0526	121
	70.8134	110		70.8134	110
	97.0335	204		97.0335	204
	112.791	252
	104.705	239
	86.555	155
	121.053	271
	74.6411	327
	108.437	392
	115.694	244
	132.488	241
	94.4498	180
	130.622	239
	112.153	346
	113.652	401
	117.895	688
	101.053	634
	102.265	374
	87.7033	268
	95.1675	144
	132.536	126
	110.877	199
	153.349	201
	106.858	137
	106.061	114
	88.0383	210
	110.622	158
	111.404	197
	122.807	180
	97.8469	137
	98.0702	224
	58.7241	268
	103.333	194
	105.263	159
	132.632	153
Panel C	Early premanifest HD	Late premanifest HD	Early manifest HD
	67	50	83
	41	56	58
	55	67	31
	59	55	16
	56	63	77
	44	90	60
	36	69	92
	48	84	47
	44	55	37
	59	47	57
	46	64	46
	43	45	61
	41	62	84
		44	51
		54	43
		60	81
		39	47
		45	46
		54	62
			46
			56
			71
			84
			95
			51
			48
			58
			51
			44
			51
			69
			25
Panel D	HDGEC's			Pemanifest HD
	CAP score	C1q plasma (ug/ml)		CAP score	C1q concentration (ug/ml)
	43.445	50		43.445	50
	63.1579	67		63.1579	67
	91.3716	56		91.3716	56
	71.9298	67		71.9298	67
	90.3509	41		90.3509	41
	102.392	55		102.392	55
	50.7974	63		50.7974	63
	55.0877	90		55.0877	90
	63.9234	55		63.9234	55
	104.944	59		104.944	59
	133.126	69		133.126	69
	90.9091	84		90.9091	84
	40.3509	56		40.3509	56
	51.0526	44		51.0526	44
	83.7321	36		83.7321	36
	92.2807	48		92.2807	48
	104.115	55		104.115	55
	41.3078	44		41.3078	44
	64.2743	59		64.2743	59
	106.667	47		106.667	47
	90.1435	64		90.1435	64
	94.0351	45		94.0351	45
	65.5502	62		65.5502	62
	64.689	46		64.689	46
	97.3525	44		97.3525	44
	102.041	54		102.041	54
	88.7719	60		88.7719	60
	66.7624	39		66.7624	39
	61.0526	43		61.0526	43
	70.8134	41		70.8134	41
	97.0335	45		97.0335	45
	83.1579	54		83.1579	54
	80.8612	83
	104.705	58
	78.0861	31
	105.789	16
	132.057	77
	87.7033	60
	108.437	92
	115.694	47
	130.622	37
	118.788	57
	87.6555	46
	113.652	61
	92.6316	84
	112.153	51
	150.048	43
	87.7033	81
	95.1675	47
	132.536	46
	110.877	62
	153.349	46
	106.858	56
	106.061	71
	88.0383	84
	110.622	95
	111.404	51
	122.807	48
	97.8469	58
	98.0702	51
	58.7241	44
	103.333	51
	105.263	69
	132.632	25
Panel E	Early premanifest HD	Late premanifest HD	Early manifest HD
	26.4	33.7	54.4
	51.5	22.7	50.5
	33.4	64.2	60.3
	47	49.1	69
	52.6	57	39
	35	31.4	52.3
	25.3	24.5	55.8
	29.1	54.4	63.9
	25.9	41.8	42.3
	31	47.1	58.5
	33.8	53.6	58.6
	34.8	27.4	50.9
	37	43.6	67.2
		45.7	52.8
		50.6	45.8
		29.9	42.3
		46.8	45.9
		41	55.4
			63.2
			64.1
			33.5
			47.5
			55.2
			57.8
			63.5
			70
			40.9
			47.3
			52.6
			58.9
			60
			69.3
Panel F	Early premanifest HD	Late premanifest HD	Early manifest HD
	41	42	43
	40	45	43
	42	47	39
	40	41	41
	40	43	42
	41	41	43
	41	44	43
	42	47	43
	40	45	44
	43	46	44
	42	42	42
	41	41	44
	42	45	41
		44	42
		44	44
		41	43
		44	43
		43	45
		41	41
			45
			50
			44
			40
			42
			41
			41
			45
			43
			37
			41
			41
			42
Panel G	Early premanifest HD	Late premanifest HD	Early manifest HD
	74.96	78.47	112.791
	46.3158	80.622	104.705
	82.1372	61.547	86.555
	63.9234	112.632	121.053
	74.9601	101.802	74.6411
	83.8915	100	108.437
	61.4035	70.1116	115.694
	44.386	66.4274	132.488
	55.6938	130.144	94.4498
	41.3078	106.667	130.622
	64.689	90.1435	112.153
	61.0526	94.0351	113.652
	70.8134	65.5502	117.895
		97.3525	101.053
		102.041	102.265
		88.7719	87.7033
		66.7624	95.1675
		97.0335	132.536
			110.877
			153.349
			106.858
			106.061
			88.0383
			110.622
			111.404
			122.807
			97.8469
			98.0702
			58.7241
			103.333
			105.263
			132.632
Panel H	Age (y)	C3 conc ng/ml
	48.2	1278
	52.8	1543
	62	6007
	29.2	1487
	54.6	2545
	33.5	3373
	71.9	3443
	52	4648
	43.2	2779
	53.2	2760
	53.7	2128
	74.6	5214
	58.4	4484
	39.6	2041
	26.5	2195
	49	3152
	28.9	1707
	48.3	3639
	50.6	1017
	53.4	3754
	54	2317
	61	2477
	35.4	4717
	46.8	2802
	52.2	3430
	55.1	2698
	57	3522
	37.4	1590
	44.7	1250
	52.5	1589
	53.1	2208
	56.5	2678
Panel I	Age (y)	iC3B concentration (ng/ml)
	48.2	412
	52.8	252
	62	1006
	29.2	353
	54.6	498
	33.5	332
	71.9	437
	52	451
	43.2	308
	53.2	229
	53.7	411
	74.6	811
	58.4	410
	39.6	254
	26.5	329
	49	294
	28.9	750
	48.3	423
	50.6	303
	53.4	389
	54	294
	61	275
	35.4	287
	46.8	113
	52.2	258
	55.1	317
	57	271
	37.4	87
	44.7	78
	52.5	119
	53.1	355
	56.5	237
Panel J	Age (y)	C1q (ng/ml)
	48.2	175
	52.8	151
	62	362
	29.2	64
	54.6	227
	33.5	181
	71.9	193
	52	358
	43.2	145
	53.2	201
	53.7	552
	74.6	509
	58.4	388
	39.6	283
	26.5	387
	49	396
	28.9	194
	48.3	195
	50.6	115
	53.4	194
	54	219
	61	238
	35.4	181
	46.8	121
	52.2	170
	55.1	124
	57	134
	37.4	96
	44.7	112
	52.5	179
	53.1	94
	56.5	90
Panel K	CAP score	C3 concentration (ng/ml)
	78.4689	3386.59
	80.622	6719.4
	61.547	3396.83
	46.3158	2135.07
	112.632	2409.57
	82.1372	2244.31
	101.802	3068.33
	100	2470.96
	63.9234	4074.5
	70.1116	5570.3
	66.4274	3008.57
	74.9601	5527.53
	83.8915	1200.94
	61.4035	3204.28
	130.144	8472.24
	44.386	3976.72
	55.6938	2879.24
	41.3078	2253.65
	64.2743	1919.25
	106.667	2220.98
	90.1435	1555.64
	94.0351	3269.29
	65.5502	3377.14
	64.689	1735.47
	97.3525	1377.2
	102.041	4348.16
	88.7719	1644.42
	66.7624	2606.25
	61.0526	1783.04
	70.8134	1685.2
	97.0335	3139.96
	83.1579	3055.34
Panel L	Early premanifest HD	Late premanifest HD
	2135.06	3386.58
	2244.31	6719.4
	4074.49	3396.82
	5527.53	2409.56
	1200.94	3068.33
	3204.3	2470.96
	3976.62	5570.32
	2879.24	3008.57
	2253.65	8472.24
	1919.25	2220.98
	1735.47	1555.64
	1783.04	3269.29
	1685.2	3377.14
		1377.2
		4348.16
		1644.42
		2606.25
		3139.96
Panel M	CAP score	Adjusted iC3B
	78.4689	454.833
	80.622	886.402
	61.547	381.589
	46.3158	201.403
	112.632	395.586
	82.1372	507.2
	101.802	405.923
	100	317.091
	63.9234	252.963
	70.1116	392.777
	66.4274	216.359
	74.9601	343.385
	83.8915	236.376
	61.4035	320.176
	130.144	708.935
	44.386	336.611
	55.6938	251.565
	41.3078	272.033
	64.2743	163.394
	106.667	399.101
	90.1435	426.817
	94.0351	421.479
	65.5502	406.389
	64.689	102.302
	97.3525	106.271
	102.041	351.07
	88.7719	116.642
	66.7624	160.253
	61.0526	191.013
	70.8134	163.996
	97.0335	182.091
Panel N	Early premanifest HD	Late premanifest HD
	201.4	454.833
	507.2	886.4
	252.96	381.58
	343.38	395.86
	236.37	405.92
	320.17	392.77
	336.61	216.35
	251.56	708.93
	272	399.1
	163.39	426.81
	102.3	421.48
	191.01	406.38
	163.99	106.27
		351.07
		116.64
		160.25
		182.09
		317.09
